# Supplementary material for: Investigation of the Molecular Mechanisms of Antioxidant Damage and Immune Response Downregulation in Liver of Coilia nasus Under Starvation Stress
Source: Front Endocrinol (Lausanne). 2021 Feb 26;12:622315. doi: 10.3389/fendo.2021.622315 (PMC7959721; doi:10.3389/fendo.2021.622315)
Supplement: Supplementary file 2 [file Table_2.xlsx]

## Sheet: DEGs
id	baseMean	baseMean_Sample_LC	baseMean_Sample_LE	foldChange	log2FoldChange	pval	padj	up_down	length	NR.id.and.Des	NR.e.value	swiss.id	swiss.e.value	swiss.Des	KOG.id	KOG.e.value	KOG.Des	kegg.id	kegg.term	kegg_hits_numbers	KO_ENTRY	KO_name	KO_Definition	GO.id	GO.term
comp100110_c0_seq1	29	58	0	0	#NAME?	7.76319e-08	8.83206e-06	Down	486
comp100174_c0_seq1	15	30	0	0	#NAME?	1.23055e-06	0.000139997	Down	429
comp100487_c0_seq1	17	34	0	0	#NAME?	8.08553e-07	9.19878e-05	Down	378
comp101049_c0_seq1	11.5	23	0	0	#NAME?	2.75813e-06	0.000313787	Down	447
comp101350_c0_seq1	29.5	54	5	0.0925926	-3.43296	2.37442e-06	0.000270133	Down	623
comp101387_c0_seq1	23.5	45	2	0.0444444	-4.49185	1.42704e-06	0.000162352	Down	515
comp102029_c0_seq1	13	0	26	Inf	Inf	1.92207e-06	0.000218671	Up	621
comp102240_c0_seq1	14	0	28	Inf	Inf	1.5297e-06	0.000174032	Up	1093
comp102255_c0_seq2	74	0	148	Inf	Inf	1.2649e-10	1.43905e-08	Up	1177	gi|966636698|gb|KTF71802.1|hypothetical protein cypCar_00045367 [Cyprinus carpio]	6.82371e-26	sp|Q1LZ89|CC106_BOVIN	2e-08	Coiled-coil domain-containing protein 106 OS=Bos taurus GN=CCDC106 PE=2 SV=1										GO:0005737;GO:0005730;GO:0005654	cytoplasm|nucleolus|nucleoplasm
comp102925_c0_seq1	18	36	0	0	#NAME?	6.57837e-07	7.4841e-05	Down	470
comp102993_c0_seq2	33.5	0	67	Inf	Inf	3.4992e-08	3.98099e-06	Up	738
comp103016_c0_seq1	14.5	29	0	0	#NAME?	1.37055e-06	0.000155925	Down	762
comp103168_c0_seq1	13.5	0	27	Inf	Inf	1.71196e-06	0.000194767	Up	463
comp103937_c0_seq1	15.5	31	0	0	#NAME?	1.10657e-06	0.000125892	Down	309
comp103994_c0_seq1	18.5	0	37	Inf	Inf	5.9378e-07	6.75534e-05	Up	586	gi|831305958|ref|XP_012685183.1|PREDICTED: chymotrypsin-like elastase family member 2A	5.07342e-121	sp|Q7M3E1|CTRC_BOVIN	1e-77	Chymotrypsin-C OS=Bos taurus GN=CTRC PE=1 SV=2	KOG3627	7e-76	Trypsin							GO:0005615;GO:0004252	extracellular space|serine-type endopeptidase activity
comp105681_c0_seq1	22	2	42	21	4.39232	1.82322e-06	0.000207425	Up	732
comp106039_c0_seq2	11.5	0	23	Inf	Inf	2.75813e-06	0.000313787	Up	727
comp106110_c0_seq1	11.5	23	0	0	#NAME?	2.75813e-06	0.000313787	Down	321
comp106684_c0_seq2	12	24	0	0	#NAME?	2.44113e-06	0.000277724	Down	549	gi|908524929|ref|XP_013130094.1|PREDICTED: uncharacterized protein LOC106098628 [Oreochromis niloticus]	1.15628e-49
comp107343_c0_seq1	12.5	25	0	0	#NAME?	2.16382e-06	0.000246174	Down	894
comp107348_c0_seq1	11	22	0	0	#NAME?	3.11879e-06	0.00035482	Down	913	gi|528481343|ref|XP_005172123.1|PREDICTED: uncharacterized protein LOC101882198 [Danio rerio]	1.1411e-111	sp|Q7ZV90|PIF1_DANRE	9e-23	ATP-dependent DNA helicase PIF1 OS=Danio rerio GN=pif1 PE=2 SV=1	KOG0987	2e-22	DNA helicase PIF1/RRM3							GO:0005739;GO:0005634;GO:0005657;GO:0005524;GO:0043141;GO:0003677;GO:0010521;GO:0032508;GO:0006310;GO:0006281;GO:0044806;GO:0000002;GO:0051974;GO:0032211;GO:0000723	mitochondrion|nucleus|replication fork|ATP binding|ATP-dependent 5'-3' DNA helicase activity|DNA binding|telomerase inhibitor activity|DNA duplex unwinding|DNA recombination|DNA repair|G-quadruplex DNA unwinding|mitochondrial genome maintenance|negative regulation of telomerase activity|negative regulation of telomere maintenance via telomerase|telomere maintenance
comp107630_c0_seq1	115.5	229	2	0.00873362	-6.8392	5.38523e-11	6.12668e-09	Down	360
comp107760_c0_seq1	12.5	25	0	0	#NAME?	2.16382e-06	0.000246174	Down	307
comp108065_c0_seq1	12.5	0	25	Inf	Inf	2.16382e-06	0.000246174	Up	430
comp108122_c0_seq1	12.5	25	0	0	#NAME?	2.16382e-06	0.000246174	Down	779
comp108230_c1_seq1	18732	683	36781	53.8521	5.75093	1.33117e-09	1.51445e-07	Up	846	gi|156407458|ref|XP_001641561.1|predicted protein [Nematostella vectensis] gi|156228700|gb|EDO49498.1| predicted protein	4.73261e-48	sp|Q07954|LRP1_HUMAN	2e-42	Prolow-density lipoprotein receptor-related protein 1 OS=Homo sapiens GN=LRP1 PE=1 SV=2	KOG1215	4e-43	Low-density lipoprotein receptors containing Ca2+-binding EGF-like domains	ko04340;ko04918	Hedgehog signaling pathway|Thyroid hormone synthesis	2	K06233	LRP2	low density lipoprotein-related protein 2	GO:0030136;GO:0005905;GO:0005737;GO:0030425;GO:0030666;GO:0005768;GO:0005925;GO:0005887;GO:0005765;GO:0043025;GO:0005730;GO:0005886;GO:0043235;GO:0034185;GO:0005509;GO:0070325;GO:0042954;GO:0044822;GO:0032403;GO:0004872;GO:0007568;GO:0035909;GO:0043277;GO:0097242;GO:0008283;GO:0042157;GO:0042953;GO:0043524;GO:0010977;GO:2000587;GO:0014912;GO:0030178;GO:0007603;GO:0010875;GO:0032370;GO:0051222;GO:…	clathrin-coated vesicle|coated pit|cytoplasm|dendrite|endocytic vesicle membrane|endosome|focal adhesion|integral component of plasma membrane|lysosomal membrane|neuronal cell body|nucleolus|plasma membrane|receptor complex|apolipoprotein binding|calcium ion binding|lipoprotein particle receptor binding|lipoprotein transporter activity|poly(A) RNA binding|protein complex binding|receptor activity…
comp108393_c0_seq1	14	28	0	0	#NAME?	1.5297e-06	0.000174032	Down	506
comp108550_c0_seq1	11.5	23	0	0	#NAME?	2.75813e-06	0.000313787	Down	479
comp109181_c0_seq1	14.5	29	0	0	#NAME?	1.37055e-06	0.000155925	Down	531
comp110022_c0_seq1	11	0	22	Inf	Inf	3.11879e-06	0.00035482	Up	507
comp110142_c0_seq1	11.5	23	0	0	#NAME?	2.75813e-06	0.000313787	Down	1295	gi|688609579|ref|XP_009294695.1|PREDICTED: uncharacterized protein LOC103909606 [Danio rerio]	1.20264e-133				KOG0017	1e-16	FOG: Transposon-encoded proteins with TYA, reverse transcriptase, integrase domains in various combinations
comp110899_c0_seq1	20	0	40	Inf	Inf	4.37858e-07	4.98144e-05	Up	332	gi|831281826|ref|XP_012672013.1|PREDICTED: 15-hydroxyprostaglandin dehydrogenase [NAD(+)]-like [Clupea harengus]	5.25557e-07
comp111396_c0_seq1	14	0	28	Inf	Inf	1.5297e-06	0.000174032	Up	418
comp111436_c0_seq1	15.5	31	0	0	#NAME?	1.10657e-06	0.000125892	Down	772
comp111601_c0_seq1	16	32	0	0	#NAME?	9.96143e-07	0.00011333	Down	450
comp111780_c0_seq1	15	30	0	0	#NAME?	1.23055e-06	0.000139997	Down	446
comp111899_c0_seq1	14	0	28	Inf	Inf	1.5297e-06	0.000174032	Up	752
comp111941_c0_seq1	17.5	0	35	Inf	Inf	7.29119e-07	8.29506e-05	Up	1489
comp113321_c0_seq1	14	28	0	0	#NAME?	1.5297e-06	0.000174032	Down	304
comp113626_c0_seq1	14.5	0	29	Inf	Inf	1.37055e-06	0.000155925	Up	748
comp114291_c0_seq1	11	0	22	Inf	Inf	3.11879e-06	0.00035482	Up	323
comp114825_c0_seq1	11	22	0	0	#NAME?	3.11879e-06	0.00035482	Down	321
comp116006_c0_seq1	52.5	0	105	Inf	Inf	1.85908e-09	2.11505e-07	Up	1587	gi|831299522|ref|XP_012681671.1|PREDICTED: GTPase IMAP family member 4-like	7.74314e-73	sp|Q96F15|GIMA5_HUMAN	4e-22	GTPase IMAP family member 5 OS=Homo sapiens GN=GIMAP5 PE=1 SV=1										GO:0016021;GO:0005764;GO:0005741;GO:0005525	integral component of membrane|lysosome|mitochondrial outer membrane|GTP binding
comp116409_c0_seq1	24	0	48	Inf	Inf	1.98624e-07	2.25971e-05	Up	482
comp116530_c0_seq1	35	65	5	0.0769231	-3.70044	1.1762e-06	0.000133814	Down	469
comp116904_c0_seq1	15	30	0	0	#NAME?	1.23055e-06	0.000139997	Down	323
comp117113_c0_seq1	15.5	31	0	0	#NAME?	1.10657e-06	0.000125892	Down	411
comp117416_c0_seq2	17	34	0	0	#NAME?	8.08553e-07	9.19878e-05	Down	709
comp11742_c0_seq1	11	22	0	0	#NAME?	3.11879e-06	0.00035482	Down	1067
comp11744_c0_seq1	13	0	26	Inf	Inf	1.92207e-06	0.000218671	Up	726
comp117730_c0_seq1	34.5	4	65	16.25	4.02237	8.18752e-07	9.31481e-05	Up	2186
comp118186_c0_seq1	26.5	53	0	0	#NAME?	1.23313e-07	1.40291e-05	Down	316
comp118702_c0_seq1	32	64	0	0	#NAME?	4.54081e-08	5.16601e-06	Down	1096
comp118708_c0_seq1	16.5	33	0	0	#NAME?	8.97308e-07	0.000102085	Down	451
comp120878_c0_seq1	28	0	56	Inf	Inf	9.32596e-08	1.061e-05	Up	304
comp121005_c0_seq1	15.5	31	0	0	#NAME?	1.10657e-06	0.000125892	Down	304
comp121485_c0_seq1	11	22	0	0	#NAME?	3.11879e-06	0.00035482	Down	622
comp124074_c0_seq1	15.5	0	31	Inf	Inf	1.10657e-06	0.000125892	Up	448
comp124358_c0_seq1	11	22	0	0	#NAME?	3.11879e-06	0.00035482	Down	313
comp124525_c0_seq3	38	3	73	24.3333	4.60486	3.04117e-07	3.45988e-05	Up	1086
comp124604_c0_seq1	52.5	105	0	0	#NAME?	1.85908e-09	2.11505e-07	Down	1146	gi|410441201|dbj|BAM65018.1|egg envelope protein [Engraulis japonicus]	1.11212e-129	sp|P79762|ZP3_CHICK	1e-59	Zona pellucida sperm-binding protein 3 OS=Gallus gallus GN=ZP3 PE=1 SV=4										GO:0045177;GO:0005623;GO:0005615;GO:0016021;GO:0005886;GO:0005578;GO:0042802;GO:0032570;GO:0033574;GO:0007338	apical part of cell|cell|extracellular space|integral component of membrane|plasma membrane|proteinaceous extracellular matrix|identical protein binding|response to progesterone|response to testosterone|single fertilization
comp125413_c0_seq1	17.5	0	35	Inf	Inf	7.29119e-07	8.29506e-05	Up	316	gi|641960192|emb|CDR00967.1|unnamed protein product	2.21218e-10
comp125808_c0_seq1	14	0	28	Inf	Inf	1.5297e-06	0.000174032	Up	469	gi|528481052|ref|XP_005165682.1|PREDICTED: arginine/serine-rich coiled-coil protein 2 isoform X2 [Danio rerio] gi|528481054|ref|XP_005165683.1| PREDICTED: arginine/serine-rich coiled-coil protein 2 isoform X2 [Danio rerio]	5.05504e-09	sp|Q6NWI1|RSRC2_DANRE	3e-10	Arginine/serine-rich coiled-coil protein 2 OS=Danio rerio GN=rsrc2 PE=2 SV=1
comp125894_c0_seq2	11	0	22	Inf	Inf	3.11879e-06	0.00035482	Up	1529	gi|734645886|ref|XP_010752055.1|PREDICTED: bile salt-activated lipase-like [Larimichthys crocea]	0	sp|P30122|CEL_BOVIN	0	Bile salt-activated lipase (Fragment) OS=Bos taurus GN=CEL PE=1 SV=2	KOG1516	0	Carboxylesterase and related proteins	ko00100;ko00561;ko04972;ko04975	Steroid biosynthesis|Glycerolipid metabolism|Pancreatic secretion|Fat digestion and absorption	4	K12298	CEL	bile salt-stimulated lipase	GO:0005737;GO:0005576;GO:0004771;GO:0004806;GO:0016042	cytoplasm|extracellular region|sterol esterase activity|triglyceride lipase activity|lipid catabolic process
comp126013_c0_seq1	15.5	0	31	Inf	Inf	1.10657e-06	0.000125892	Up	344
comp126417_c0_seq1	37	0	74	Inf	Inf	1.94039e-08	2.20755e-06	Up	545
comp126508_c0_seq2	12	0	24	Inf	Inf	2.44113e-06	0.000277724	Up	518
comp126813_c0_seq1	48.5	84	13	0.154762	-2.69188	2.59417e-06	0.000295135	Down	429
comp127710_c0_seq1	19	0	38	Inf	Inf	5.36201e-07	6.10027e-05	Up	333
comp127923_c0_seq1	1084	2166	2	0.000923361	-10.0808	2.47194e-19	2.55011e-17	Down	423
comp128143_c1_seq1	21	0	42	Inf	Inf	3.58241e-07	4.07565e-05	Up	605
comp128398_c1_seq1	17	0	34	Inf	Inf	8.08553e-07	9.19878e-05	Up	609	gi|831275496|ref|XP_012691304.1|PREDICTED: major histocompatibility complex class I-related gene protein-like	3.50094e-38	sp|P16391|HA12_RAT	1e-16	RT1 class I histocompatibility antigen, AA alpha chain OS=Rattus norvegicus PE=1 SV=2				ko04144;ko04145;ko04514;ko05203;ko05416;ko04940;ko05320;ko05330;ko05332;ko05166;ko05168;ko05169;ko04612;ko04650	Endocytosis|Phagosome|Cell adhesion molecules (CAMs)|Viral carcinogenesis|Viral myocarditis|Type I diabetes mellitus|Autoimmune thyroid disease|Allograft rejection|Graft-versus-host disease|HTLV-I infection|Herpes simplex infection|Epstein-Barr virus infection|Antigen processing and presentation|Natural killer cell mediated cytotoxicity	14	K06751	MHC1	major histocompatibility complex, class I	GO:0016021;GO:0042612;GO:0005886;GO:0042605;GO:0005102;GO:0002474;GO:0006955	integral component of membrane|MHC class I protein complex|plasma membrane|peptide antigen binding|receptor binding|antigen processing and presentation of peptide antigen via MHC class I|immune response
comp128416_c0_seq1	15.5	0	31	Inf	Inf	1.10657e-06	0.000125892	Up	314
comp130075_c0_seq1	16.5	0	33	Inf	Inf	8.97308e-07	0.000102085	Up	302
comp130133_c0_seq1	1915	396	3434	8.67172	3.11632	2.33576e-08	2.65736e-06	Up	1136	gi|831277643|ref|XP_012669708.1|PREDICTED: polyubiquitin-like [Clupea harengus]	1.61406e-76	sp|P62972|UBIQP_XENLA	2e-25	Polyubiquitin (Fragment) OS=Xenopus laevis PE=1 SV=2	KOG0001	5e-27	Ubiquitin and ubiquitin-like proteins	ko03320	PPAR signaling pathway	1	K08770	UBC	ubiquitin C	GO:0005737;GO:0005634	cytoplasm|nucleus
comp130500_c1_seq1	505.5	48	963	20.0625	4.32643	2.18694e-10	2.48805e-08	Up	539	gi|831300887|ref|XP_012682418.1|PREDICTED: chymotrypsin A-like [Clupea harengus]	9.71938e-111	sp|P47796|CTRA_GADMO	5e-90	Chymotrypsin A OS=Gadus morhua PE=1 SV=1	KOG3627	7e-76	Trypsin							GO:0005615;GO:0004252;GO:0007586	extracellular space|serine-type endopeptidase activity|digestion
comp130570_c0_seq1	16.5	33	0	0	#NAME?	8.97308e-07	0.000102085	Down	1623
comp130586_c0_seq1	11.5	23	0	0	#NAME?	2.75813e-06	0.000313787	Down	320
comp130609_c0_seq1	12	0	24	Inf	Inf	2.44113e-06	0.000277724	Up	332
comp130762_c0_seq1	52	98	6	0.0612245	-4.02975	2.47038e-07	2.81051e-05	Down	456
comp131201_c0_seq1	14	0	28	Inf	Inf	1.5297e-06	0.000174032	Up	544
comp131222_c0_seq1	11	22	0	0	#NAME?	3.11879e-06	0.00035482	Down	426	gi|32481989|gb|AAP84347.1|glucose regulated protein GRP78 [Spirometra erinaceieuropaei]	2.58423e-06	sp|Q24895|GRP78_ECHMU	2e-07	78 kDa glucose-regulated protein OS=Echinococcus multilocularis GN=GRP78 PE=2 SV=1	KOG0100	5e-08	Molecular chaperones GRP78/BiP/KAR2, HSP70 superfamily							GO:0005788;GO:0005524	endoplasmic reticulum lumen|ATP binding
comp131632_c0_seq1	13	0	26	Inf	Inf	1.92207e-06	0.000218671	Up	330
comp131729_c0_seq2	21	42	0	0	#NAME?	3.58241e-07	4.07565e-05	Down	1075	gi|831275675|ref|XP_012692155.1|PREDICTED: homeobox protein Hox-C10-like [Clupea harengus]	3.09775e-51	sp|P24341|HXD10_CHICK	8e-42	Homeobox protein Hox-D10 (Fragment) OS=Gallus gallus GN=HOXD10 PE=2 SV=2	KOG0487	2e-42	Transcription factor Abd-B, contains HOX domain	ko05205;ko05206	Proteoglycans in cancer|MicroRNAs in cancer	2	K09295	HOXD10	homrobox protein Hox-D10	GO:0005634;GO:0043565;GO:0007275;GO:0006355;GO:0006351	nucleus|sequence-specific DNA binding|multicellular organismal development|regulation of transcription, DNA-templated|transcription, DNA-templated
comp133216_c0_seq1	12.5	0	25	Inf	Inf	2.16382e-06	0.000246174	Up	512	gi|831318533|ref|XP_012692015.1|PREDICTED: ras and EF-hand domain-containing protein-like isoform X3 [Clupea harengus]	3.35299e-11	sp|A5WW21|RASEF_DANRE	6e-06	Ras and EF-hand domain-containing protein OS=Danio rerio GN=rasef PE=2 SV=1										GO:0048471;GO:0005509;GO:0005525;GO:0003924;GO:0006886;GO:0032482	perinuclear region of cytoplasm|calcium ion binding|GTP binding|GTPase activity|intracellular protein transport|Rab protein signal transduction
comp133301_c0_seq1	25.5	51	0	0	#NAME?	1.4897e-07	1.69481e-05	Down	386
comp133415_c0_seq1	48.5	0	97	Inf	Inf	3.28026e-09	3.73189e-07	Up	377
comp134079_c0_seq1	11.5	23	0	0	#NAME?	2.75813e-06	0.000313787	Down	884
comp134249_c0_seq1	13.5	27	0	0	#NAME?	1.71196e-06	0.000194767	Down	357	gi|597758733|ref|XP_007241065.1|PREDICTED: NACHT	4.33924e-15	sp|P29315|RINI_RAT	5e-07	Ribonuclease inhibitor OS=Rattus norvegicus GN=Rnh1 PE=1 SV=2	KOG4308	3e-07	LRR-containing protein							GO:0005737	cytoplasm
comp134275_c0_seq1	954	244	1664	6.81967	2.7697	7.1227e-08	8.10338e-06	Up	786
comp134330_c0_seq1	11	22	0	0	#NAME?	3.11879e-06	0.00035482	Down	451	gi|746816973|ref|NP_001290605.1|chemokine (C-C motif) ligand 20 precursor [Esox lucius] gi|225715554|gb|ACO13623.1| C-C motif chemokine 20 precursor [Esox lucius]	4.59958e-14	sp|Q9Y258|CCL26_HUMAN	3e-08	C-C motif chemokine 26 OS=Homo sapiens GN=CCL26 PE=1 SV=1				ko04668;ko04060;ko05323;ko04062	TNF signaling pathway|Cytokine-cytokine receptor interaction|Rheumatoid arthritis|Chemokine signaling pathway	4	K14625	CCL20	C-C motif chemokine 20
comp134346_c0_seq2	30	60	0	0	#NAME?	6.47739e-08	7.36922e-06	Down	973
comp134416_c0_seq1	12	24	0	0	#NAME?	2.44113e-06	0.000277724	Down	706
comp134655_c0_seq1	52.5	93	12	0.129032	-2.9542	1.46354e-06	0.000166504	Down	350
comp134665_c0_seq1	57	13	101	7.76923	2.95777	1.23917e-06	0.000140979	Up	873
comp134774_c0_seq1	135.5	268	3	0.011194	-6.48113	3.64995e-11	4.15248e-09	Down	349
comp134774_c1_seq1	73.5	141	6	0.0425532	-4.55459	2.95132e-08	3.35766e-06	Down	369
comp134778_c0_seq1	5013	9615	411	0.0427457	-4.54808	4.20317e-10	4.33609e-08	Down	1941	gi|742158345|ref|XP_010882414.1|PREDICTED: coactosin-like protein [Esox lucius]	1.16524e-83	sp|Q2HJ57|COTL1_BOVIN	1e-70	Coactosin-like protein OS=Bos taurus GN=COTL1 PE=2 SV=3	KOG3655	9e-71	Drebrins and related actin binding proteins							GO:0005737;GO:0005856;GO:0070062;GO:0031965;GO:0050832	cytoplasm|cytoskeleton|extracellular exosome|nuclear membrane|defense response to fungus
comp135082_c0_seq1	98.5	21	176	8.38095	3.06711	3.28546e-07	3.73782e-05	Up	326
comp135453_c0_seq1	16.5	0	33	Inf	Inf	8.97308e-07	0.000102085	Up	360
comp135621_c0_seq1	16.5	0	33	Inf	Inf	8.97308e-07	0.000102085	Up	1153
comp135691_c0_seq1	159	59	259	4.38983	2.13417	1.6421e-06	0.000186819	Up	319
comp136046_c0_seq2	32	1	63	63	5.97728	1.63838e-07	1.86396e-05	Up	1851	gi|831300009|ref|XP_012681943.1|PREDICTED: glutaminase kidney isoform	4.39074e-154	sp|D3Z7P3|GLSK_MOUSE	5e-134	Glutaminase kidney isoform, mitochondrial OS=Mus musculus GN=Gls PE=1 SV=1	KOG0506	2e-134	Glutaminase (contains ankyrin repeat)	ko05206;ko05230;ko00250;ko00471;ko04964;ko04724;ko04727	MicroRNAs in cancer|Central carbon metabolism in cancer|Alanine, aspartate and glutamate metabolism|D-Glutamine and D-glutamate metabolism|Proximal tubule bicarbonate reclamation|Glutamatergic synapse|GABAergic synapse	7	K01425	glsA, GLS	glutaminase	GO:0005829;GO:0005759;GO:0005739;GO:0004359;GO:0006537;GO:0006543;GO:0051289;GO:0002087;GO:0001967;GO:0007268	cytosol|mitochondrial matrix|mitochondrion|glutaminase activity|glutamate biosynthetic process|glutamine catabolic process|protein homotetramerization|regulation of respiratory gaseous exchange by neurological system process|suckling behavior|synaptic transmission
comp136189_c0_seq2	18	36	0	0	#NAME?	6.57837e-07	7.4841e-05	Down	1009	gi|817210443|ref|XP_012281312.1|PREDICTED: uncharacterized protein LOC105700223 [Orussus abietinus]	3.32005e-13
comp136313_c0_seq1	77.5	155	0	0	#NAME?	8.59803e-11	9.78184e-09	Down	3920	gi|34392581|dbj|BAC82623.1|pol-like protein [Ciona intestinalis]	6.01e-143	sp|P14381|YTX2_XENLA	7e-99	Transposon TX1 uncharacterized 149 kDa protein OS=Xenopus laevis PE=4 SV=1	KOG1075	5e-52	FOG: Reverse transcriptase
comp136367_c0_seq1	29	0	58	Inf	Inf	7.76319e-08	8.83206e-06	Up	333
comp136392_c0_seq1	12.5	25	0	0	#NAME?	2.16382e-06	0.000246174	Down	484
comp136619_c0_seq1	18.5	37	0	0	#NAME?	5.9378e-07	6.75534e-05	Down	312
comp136891_c0_seq1	131	251	11	0.0438247	-4.51211	3.89898e-09	4.43581e-07	Down	595	gi|831327468|ref|XP_012696899.1|PREDICTED: cystatin-A1-like [Clupea harengus]	1.49296e-37	sp|P60576|CYTB_PONPY	2e-20	Cystatin-B OS=Pongo pygmaeus GN=CSTB PE=3 SV=1										GO:0005737;GO:0005634;GO:0004869	cytoplasm|nucleus|cysteine-type endopeptidase inhibitor activity
comp137072_c0_seq1	49.5	4	95	23.75	4.56986	1.26663e-07	1.44102e-05	Up	580	gi|831324405|ref|XP_012695223.1|PREDICTED: mitochondrial enolase superfamily member 1 [Clupea harengus]	6.54492e-06
comp137184_c0_seq1	94	0	188	Inf	Inf	1.64109e-11	1.86704e-09	Up	362
comp137741_c0_seq1	97	26	168	6.46154	2.69188	8.07608e-07	9.18802e-05	Up	629
comp138180_c0_seq1	15.5	31	0	0	#NAME?	1.10657e-06	0.000125892	Down	308
comp138357_c0_seq1	55.5	111	0	0	#NAME?	1.23298e-09	1.40274e-07	Down	483
comp138358_c0_seq1	11	22	0	0	#NAME?	3.11879e-06	0.00035482	Down	922	gi|688532854|ref|XP_009290021.1|PREDICTED: uncharacterized protein LOC101882692 [Danio rerio]	9.31931e-26
comp138394_c0_seq1	11	22	0	0	#NAME?	3.11879e-06	0.00035482	Down	521
comp138451_c0_seq2	13.5	27	0	0	#NAME?	1.71196e-06	0.000194767	Down	499
comp138469_c0_seq1	24	0	48	Inf	Inf	1.98624e-07	2.25971e-05	Up	538
comp138496_c0_seq1	13.5	0	27	Inf	Inf	1.71196e-06	0.000194767	Up	484
comp138685_c0_seq2	11	0	22	Inf	Inf	3.11879e-06	0.00035482	Up	406
comp138768_c0_seq1	13.5	27	0	0	#NAME?	1.71196e-06	0.000194767	Down	503
comp139152_c0_seq1	12	0	24	Inf	Inf	2.44113e-06	0.000277724	Up	371
comp139265_c0_seq1	15.5	31	0	0	#NAME?	1.10657e-06	0.000125892	Down	740
comp139480_c0_seq1	1006.5	1592	421	0.264447	-1.91895	1.26923e-06	0.000130937	Down	329
comp139978_c0_seq1	23.5	47	0	0	#NAME?	2.18851e-07	2.48983e-05	Down	1599	gi|831283570|ref|XP_012672968.1|PREDICTED: hypoxanthine-guanine phosphoribosyltransferase-like isoform X1 [Clupea harengus]	1.77713e-142	sp|Q9NRG1|PRDC1_HUMAN	3e-104	Phosphoribosyltransferase domain-containing protein 1 OS=Homo sapiens GN=PRTFDC1 PE=1 SV=1	KOG3367	7e-105	Hypoxanthine-guanine phosphoribosyltransferase	ko00230;ko00983	Purine metabolism|Drug metabolism - other enzymes	2	K00760	hprT, hpt, HPRT1	hypoxanthine phosphoribosyltransferase	GO:0005829;GO:0000287;GO:0000166;GO:0042803;GO:0006166	cytosol|magnesium ion binding|nucleotide binding|protein homodimerization activity|purine ribonucleoside salvage
comp140026_c0_seq1	331.5	538	125	0.232342	-2.10568	9.73841e-07	0.000110792	Down	557	gi|831296748|ref|XP_012680175.1|PREDICTED: C-C motif chemokine 4 homolog [Clupea harengus]	3.83208e-20	sp|Q68Y88|CCL13_CANFA	4e-08	C-C motif chemokine 13 OS=Canis familiaris GN=CCL13 PE=3 SV=1										GO:0005615;GO:0060326;GO:0006955;GO:0006954	extracellular space|cell chemotaxis|immune response|inflammatory response
comp14029_c0_seq1	11.5	23	0	0	#NAME?	2.75813e-06	0.000313787	Down	460
comp140340_c0_seq1	35.5	8	63	7.875	2.97728	2.92641e-06	0.000332933	Up	675
comp140351_c0_seq1	62	9	115	12.7778	3.67557	2.73913e-07	3.11627e-05	Up	1450
comp140404_c0_seq2	12.5	25	0	0	#NAME?	2.16382e-06	0.000246174	Down	359
comp140469_c0_seq1	25	48	2	0.0416667	-4.58496	1.11984e-06	0.000127403	Down	784
comp140584_c0_seq2	14	0	28	Inf	Inf	1.5297e-06	0.000174032	Up	1479
comp140606_c0_seq1	37	74	0	0	#NAME?	1.94039e-08	2.20755e-06	Down	335
comp140857_c0_seq1	11	22	0	0	#NAME?	3.11879e-06	0.00035482	Down	418
comp140882_c0_seq1	80	158	2	0.0126582	-6.30378	1.07807e-09	1.22651e-07	Down	595
comp141493_c0_seq1	12.5	25	0	0	#NAME?	2.16382e-06	0.000246174	Down	307
comp141701_c0_seq1	1669.5	285	3054	10.7158	3.42167	6.62922e-09	7.54196e-07	Up	2250	gi|831298588|ref|XP_012681169.1|PREDICTED: CD9 antigen-like isoform X2 [Clupea harengus]	5.29616e-69	sp|P40240|CD9_MOUSE	2e-18	CD9 antigen OS=Mus musculus GN=Cd9 PE=1 SV=2	KOG3882	1e-14	Tetraspanin family integral membrane protein	ko04640	Hematopoietic cell lineage	1	K06460	CD9, TSPAN29	CD9 antigen	GO:0016324;GO:0009897;GO:0070062;GO:0005615;GO:1903561;GO:0005925;GO:0005887;GO:0005886;GO:0007420;GO:0007155;GO:0007166;GO:0007342;GO:0006928;GO:0008285;GO:0014003;GO:0030913;GO:0009414	apical plasma membrane|external side of plasma membrane|extracellular exosome|extracellular space|extracellular vesicle|focal adhesion|integral component of plasma membrane|plasma membrane|brain development|cell adhesion|cell surface receptor signaling pathway|fusion of sperm to egg plasma membrane|movement of cell or subcellular component|negative regulation of cell proliferation|oligodendrocyte…
comp141758_c0_seq1	14	0	28	Inf	Inf	1.5297e-06	0.000174032	Up	592
comp142060_c0_seq2	12.5	0	25	Inf	Inf	2.16382e-06	0.000246174	Up	339
comp142112_c0_seq1	110.5	39	182	4.66667	2.22239	1.96026e-06	0.000223015	Up	1070
comp142141_c0_seq1	12	0	24	Inf	Inf	2.44113e-06	0.000277724	Up	629
comp142222_c0_seq1	11	0	22	Inf	Inf	3.11879e-06	0.00035482	Up	1389
comp142375_c0_seq1	353	574	132	0.229965	-2.12051	8.96744e-07	0.000102021	Down	733
comp142522_c0_seq2	15	30	0	0	#NAME?	1.23055e-06	0.000139997	Down	967	gi|831323037|ref|XP_012694473.1|PREDICTED: B-cell receptor CD22-like [Clupea harengus]	2.2919e-63	sp|P35329|CD22_MOUSE	6e-16	B-cell receptor CD22 OS=Mus musculus GN=Cd22 PE=1 SV=1	KOG4475	7e-16	FOG: Immunoglobin and related proteins	ko04514;ko04640;ko04662	Cell adhesion molecules (CAMs)|Hematopoietic cell lineage|B cell receptor signaling pathway	3	K06467	CD22, SIGLEC2	CD22 antigen
comp142687_c0_seq1	19.5	0	39	Inf	Inf	4.84427e-07	5.51124e-05	Up	975	gi|831276348|ref|XP_012695894.1|PREDICTED: kinesin-like protein KIF11 [Clupea harengus]	1.82938e-15
comp142704_c0_seq2	28	0	56	Inf	Inf	9.32596e-08	1.061e-05	Up	501
comp142720_c0_seq1	14.5	29	0	0	#NAME?	1.37055e-06	0.000155925	Down	466
comp142792_c0_seq1	30.5	55	6	0.109091	-3.1964	2.93082e-06	0.000333435	Down	359
comp142878_c0_seq1	16	0	32	Inf	Inf	9.96143e-07	0.00011333	Up	329
comp143096_c0_seq1	11.5	23	0	0	#NAME?	2.75813e-06	0.000313787	Down	945
comp143321_c0_seq2	11	22	0	0	#NAME?	3.11879e-06	0.00035482	Down	428
comp143331_c0_seq1	25.5	51	0	0	#NAME?	1.4897e-07	1.69481e-05	Down	2358	gi|831291251|ref|XP_012677160.1|PREDICTED: LOW QUALITY PROTEIN: vitellogenin-like [Clupea harengus]	0	sp|Q92093|VIT_ONCMY	0	Vitellogenin OS=Oncorhynchus mykiss GN=vtg1 PE=1 SV=1	KOG4338	1e-11	Predicted lipoprotein							GO:0005829;GO:0005615;GO:0060417;GO:0005319;GO:0045735;GO:0005102;GO:0032355;GO:0032868;GO:1903165	cytosol|extracellular space|yolk|lipid transporter activity|nutrient reservoir activity|receptor binding|response to estradiol|response to insulin|response to polycyclic arene
comp143340_c0_seq1	70.5	0	141	Inf	Inf	1.88589e-10	2.14554e-08	Up	888
comp143415_c0_seq1	17	33	1	0.030303	-5.04439	2.2356e-06	0.00025434	Down	598
comp143452_c0_seq1	64.5	19	110	5.78947	2.53343	2.15142e-06	0.000244763	Up	514
comp143540_c0_seq1	236	424	48	0.113208	-3.14296	5.4109e-08	6.15589e-06	Down	428
comp143585_c0_seq1	15	0	30	Inf	Inf	1.23055e-06	0.000139997	Up	346
comp144008_c0_seq1	12	0	24	Inf	Inf	2.44113e-06	0.000277724	Up	949	gi|831297387|ref|XP_012680520.1|PREDICTED: rho GTPase-activating protein 6-like [Clupea harengus]	8.1672e-20
comp144328_c0_seq1	149	241	57	0.236515	-2.08	1.99665e-06	0.000227155	Down	695
comp144330_c0_seq1	51.5	103	0	0	#NAME?	2.13788e-09	2.43224e-07	Down	511
comp144334_c0_seq1	22.5	45	0	0	#NAME?	2.66121e-07	3.02762e-05	Down	313
comp144483_c0_seq1	24.5	0	49	Inf	Inf	1.80364e-07	2.05197e-05	Up	933
comp144488_c0_seq1	18.5	0	37	Inf	Inf	5.9378e-07	6.75534e-05	Up	381
comp144631_c0_seq2	14.5	29	0	0	#NAME?	1.37055e-06	0.000155925	Down	615
comp144783_c0_seq2	12	24	0	0	#NAME?	2.44113e-06	0.000277724	Down	754	gi|831293079|ref|XP_012678153.1|PREDICTED: ladderlectin-like [Clupea harengus]	1.94658e-34	sp|Q66S03|LECG_THANI	3e-29	Galactose-specific lectin nattectin OS=Thalassophryne nattereri PE=1 SV=1	KOG4297	1e-13	C-type lectin							GO:0005576;GO:0030246;GO:0046872;GO:0006954	extracellular region|carbohydrate binding|metal ion binding|inflammatory response
comp144835_c0_seq1	39	78	0	0	#NAME?	1.40054e-08	1.59337e-06	Down	531
comp144884_c0_seq1	11	0	22	Inf	Inf	3.11879e-06	0.00035482	Up	337
comp145363_c0_seq1	15	30	0	0	#NAME?	1.23055e-06	0.000139997	Down	319
comp145580_c0_seq1	20	0	40	Inf	Inf	4.37858e-07	4.98144e-05	Up	380
comp145607_c0_seq1	13.5	0	27	Inf	Inf	1.71196e-06	0.000194767	Up	406
comp146075_c0_seq2	26	49	3	0.0612245	-4.02975	1.67181e-06	0.000190199	Down	506
comp146078_c0_seq2	12	0	24	Inf	Inf	2.44113e-06	0.000277724	Up	795
comp146086_c0_seq1	101	35	167	4.77143	2.25442	2.02705e-06	0.000230614	Up	352	gi|296883305|gb|ADH84010.1|sister of P-glycoprotein	8.62813e-62	sp|Q9N0V3|ABCBB_RABIT	3e-54	Bile salt export pump OS=Oryctolagus cuniculus GN=ABCB11 PE=2 SV=1	KOG0055	7e-55	Multidrug/pheromone exporter, ABC superfamily	ko02010;ko04976	ABC transporters|Bile secretion	2	K05664	ABCB11	ATP-binding cassette, subfamily B (MDR/TAP), member 11	GO:0016021;GO:0005524;GO:0042626;GO:0015721	integral component of membrane|ATP binding|ATPase activity, coupled to transmembrane movement of substances|bile acid and bile salt transport
comp146324_c0_seq1	63.5	119	8	0.0672269	-3.89482	1.69841e-07	1.93225e-05	Down	558
comp146368_c0_seq1	25.5	48	3	0.0625	-4	1.80135e-06	0.000204937	Down	466
comp146430_c0_seq1	53.5	100	7	0.07	-3.8365	3.12349e-07	3.55355e-05	Down	331
comp146529_c0_seq1	12.5	25	0	0	#NAME?	2.16382e-06	0.000246174	Down	302
comp147045_c0_seq2	42	5	79	15.8	3.98185	4.99974e-07	5.68812e-05	Up	592	gi|831306047|ref|XP_012685231.1|PREDICTED: perforin-1-like [Clupea harengus]	6.27257e-45	sp|P14222|PERF_HUMAN	8e-08	Perforin-1 OS=Homo sapiens GN=PRF1 PE=1 SV=1	KOG1012	5e-08	Ca2+-dependent lipid-binding protein CLB1/vesicle protein vp115/Granuphilin A, contains C2 domain	ko05416;ko04940;ko05320;ko05330;ko05332;ko04650	Viral myocarditis|Type I diabetes mellitus|Autoimmune thyroid disease|Allograft rejection|Graft-versus-host disease|Natural killer cell mediated cytotoxicity	6	K07818	PRF1	perforin 1
comp147089_c0_seq1	62	2	122	61	5.93074	7.25258e-09	8.25115e-07	Up	470
comp147199_c0_seq1	36	3	69	23	4.52356	3.99202e-07	4.54166e-05	Up	1229
comp147206_c0_seq1	37	74	0	0	#NAME?	1.94039e-08	2.20755e-06	Down	514
comp147218_c0_seq2	19.5	39	0	0	#NAME?	4.84427e-07	5.51124e-05	Down	756
comp147307_c0_seq1	11.5	0	23	Inf	Inf	2.75813e-06	0.000313787	Up	462
comp147437_c2_seq1	23	0	46	Inf	Inf	2.41268e-07	2.74486e-05	Up	448
comp147890_c0_seq1	64.5	129	0	0	#NAME?	3.86513e-10	4.39729e-08	Down	425
comp147900_c1_seq1	11	0	22	Inf	Inf	3.11879e-06	0.00035482	Up	1179	gi|77157795|ref|NP_942081.2|protein MAL2 [Rattus norvegicus] gi|32693285|gb|AAL86010.1| MAL2A [Rattus norvegicus] gi|38382864|gb|AAH62388.1| Mal	1.62727e-81	sp|Q8BI08|MAL2_MOUSE	2e-80	Protein MAL2 OS=Mus musculus GN=Mal2 PE=1 SV=1	KOG4788	3e-75	Members of chemokine-like factor super family and related proteins							GO:0016324;GO:0070062;GO:0016021;GO:0045121	apical plasma membrane|extracellular exosome|integral component of membrane|membrane raft
comp147988_c0_seq1	468.5	42	895	21.3095	4.41343	1.72623e-10	1.96391e-08	Up	1910	gi|831284720|ref|XP_012673596.1|PREDICTED: ras-related protein Rab-13 [Clupea harengus]	8.10497e-131	sp|Q7T3A4|RAB13_DANRE	4e-124	Ras-related protein Rab-13 OS=Danio rerio GN=rab13 PE=1 SV=1	KOG0078	6e-105	GTP-binding protein SEC4, small G protein superfamily, and related Ras family GTP-binding proteins	ko04530	Tight junction	1	K06109	RAB13	Ras-related protein Rab-13	GO:0005923;GO:0031410;GO:0030139;GO:0005768;GO:0032593;GO:0030027;GO:0016328;GO:0043005;GO:0005886;GO:0055037;GO:0055038;GO:0005802;GO:0030658;GO:0005525;GO:0003924;GO:0001525;GO:0070830;GO:0032869;GO:0030866;GO:0032456;GO:0035767;GO:0090002;GO:0006886;GO:0031175;GO:0010737;GO:1902463;GO:0032482;GO:0044795	bicellular tight junction|cytoplasmic vesicle|endocytic vesicle|endosome|insulin-responsive compartment|lamellipodium|lateral plasma membrane|neuron projection|plasma membrane|recycling endosome|recycling endosome membrane|trans-Golgi network|transport vesicle membrane|GTP binding|GTPase activity|angiogenesis|bicellular tight junction assembly|cellular response to insulin stimulus|cortical actin …
comp148023_c0_seq1	208.5	347	70	0.201729	-2.30951	7.89841e-07	8.98589e-05	Down	338
comp148282_c0_seq2	21	42	0	0	#NAME?	3.58241e-07	4.07565e-05	Down	1568	gi|939285156|ref|XP_014264109.1|PREDICTED: uncharacterized protein LOC106674473 isoform X1 [Maylandia zebra] gi|939285158|ref|XP_014264110.1| PREDICTED: uncharacterized protein LOC106674473 isoform X1 [Maylandia zebra] gi|939285160|ref|XP_014264111.1| PREDICTED: uncharacterized protein LOC106674473 isoform X1 [Maylandia zebra] gi|939285162|ref|XP_014264112.1| PREDICTED: uncharacterized protein LO…	5.63646e-180
comp148406_c0_seq1	14.5	0	29	Inf	Inf	1.37055e-06	0.000155925	Up	342
comp148566_c0_seq2	71.5	121	22	0.181818	-2.45943	2.11476e-06	0.000240593	Down	443
comp148654_c0_seq1	13.5	27	0	0	#NAME?	1.71196e-06	0.000194767	Down	377
comp148660_c0_seq1	11	22	0	0	#NAME?	3.11879e-06	0.00035482	Down	332
comp148953_c0_seq1	11	0	22	Inf	Inf	3.11879e-06	0.00035482	Up	381
comp149004_c0_seq1	298.5	576	21	0.0364583	-4.77761	1.17395e-10	1.33558e-08	Down	1821	gi|831295325|ref|XP_012679398.1|PREDICTED: cytochrome P450 2F2-like [Clupea harengus]	0	sp|Q7Z449|CP2U1_HUMAN	5e-109	Cytochrome P450 2U1 OS=Homo sapiens GN=CYP2U1 PE=1 SV=1	KOG0156	6e-102	Cytochrome P450 CYP2 subfamily							GO:0005737;GO:0005789;GO:0016021;GO:0043231;GO:0070330;GO:0020037;GO:0005506;GO:0016712;GO:0019825;GO:0008395;GO:0019369;GO:0042738;GO:0097267;GO:0006082;GO:0055114;GO:0044281;GO:0006805	cytoplasm|endoplasmic reticulum membrane|integral component of membrane|intracellular membrane-bounded organelle|aromatase activity|heme binding|iron ion binding|oxidoreductase activity, acting on paired donors, with incorporation or reduction of molecular oxygen, reduced flavin or flavoprotein as one donor, and incorporation of one atom of oxygen|oxygen binding|steroid hydroxylase activity|arach…
comp149027_c0_seq1	14	0	28	Inf	Inf	1.5297e-06	0.000174032	Up	348
comp149463_c0_seq1	26	49	3	0.0612245	-4.02975	1.67181e-06	0.000190199	Down	659
comp149503_c0_seq1	12	0	24	Inf	Inf	2.44113e-06	0.000277724	Up	409
comp149720_c0_seq1	20.5	41	0	0	#NAME?	3.95956e-07	4.50473e-05	Down	491
comp149845_c0_seq1	43	9	77	8.55556	3.09686	1.72528e-06	0.000196283	Up	828	gi|831321551|ref|XP_012693656.1|PREDICTED: apolipoprotein B-100-like [Clupea harengus]	1.06662e-97							ko04975;ko04977	Fat digestion and absorption|Vitamin digestion and absorption	2	K14462	APOB	apolipoprotein B
comp149974_c0_seq1	19	0	38	Inf	Inf	5.36201e-07	6.10027e-05	Up	320
comp150008_c0_seq1	82.5	163	2	0.0122699	-6.34873	8.46745e-10	9.63328e-08	Down	453
comp150089_c0_seq1	65.5	115	16	0.13913	-2.84549	1.1671e-06	0.000132779	Down	428
comp150341_c0_seq1	11	22	0	0	#NAME?	3.11879e-06	0.00035482	Down	980
comp150378_c0_seq1	54	108	0	0	#NAME?	1.51161e-09	1.71973e-07	Down	814
comp150530_c0_seq1	11	22	0	0	#NAME?	3.11879e-06	0.00035482	Down	1384	gi|961863383|ref|XP_014893173.1|PREDICTED: uncharacterized protein LOC106950677 isoform X1 [Poecilia latipinna]	0	sp|P10394|POL4_DROME	8e-41	Retrovirus-related Pol polyprotein from transposon 412 OS=Drosophila melanogaster GN=POL PE=4 SV=1	KOG0017	7e-30	FOG: Transposon-encoded proteins with TYA, reverse transcriptase, integrase domains in various combinations							GO:0004190;GO:0004519;GO:0003676;GO:0003964;GO:0015074	aspartic-type endopeptidase activity|endonuclease activity|nucleic acid binding|RNA-directed DNA polymerase activity|DNA integration
comp150572_c1_seq1	19.5	39	0	0	#NAME?	4.84427e-07	5.51124e-05	Down	321
comp150697_c0_seq1	15	0	30	Inf	Inf	1.23055e-06	0.000139997	Up	984
comp151185_c0_seq1	21	42	0	0	#NAME?	3.58241e-07	4.07565e-05	Down	447
comp151299_c0_seq1	52	3	101	33.6667	5.07325	5.13241e-08	5.83906e-06	Up	735
comp151326_c0_seq1	16.5	33	0	0	#NAME?	8.97308e-07	0.000102085	Down	535
comp151366_c1_seq1	59	18	100	5.55556	2.47393	2.74162e-06	0.000311909	Up	313
comp151518_c0_seq2	22	44	0	0	#NAME?	2.93689e-07	3.34125e-05	Down	772
comp15168_c0_seq1	11.5	23	0	0	#NAME?	2.75813e-06	0.000313787	Down	733
comp151825_c0_seq2	62.5	115	10	0.0869565	-3.52356	3.56309e-07	4.05367e-05	Down	420
comp151905_c0_seq1	23	2	44	22	4.45943	1.54804e-06	0.000176118	Up	591
comp151918_c0_seq1	48.5	97	0	0	#NAME?	3.28026e-09	3.73189e-07	Down	306
comp151955_c0_seq1	12	0	24	Inf	Inf	2.44113e-06	0.000277724	Up	324
comp152060_c0_seq1	16.5	33	0	0	#NAME?	8.97308e-07	0.000102085	Down	639
comp152368_c0_seq1	13	0	26	Inf	Inf	1.92207e-06	0.000218671	Up	547
comp152416_c0_seq2	42	84	0	0	#NAME?	8.70881e-09	9.90787e-07	Down	308
comp152426_c0_seq2	11	22	0	0	#NAME?	3.11879e-06	0.00035482	Down	379
comp153001_c0_seq1	12.5	0	25	Inf	Inf	2.16382e-06	0.000246174	Up	302
comp153095_c0_seq1	25.5	0	51	Inf	Inf	1.4897e-07	1.69481e-05	Up	1185
comp153148_c1_seq1	45.5	85	6	0.0705882	-3.82443	5.02527e-07	5.71716e-05	Down	310
comp153200_c0_seq1	29	58	0	0	#NAME?	7.76319e-08	8.83206e-06	Down	543
comp153351_c0_seq1	1644.5	229	3060	13.3624	3.74011	1.83559e-09	2.08832e-07	Up	1170	gi|831277950|ref|XP_012669877.1|PREDICTED: keratin	0	sp|Q8JFQ6|K1C13_ONCMY	6e-171	Keratin, type I cytoskeletal 13 OS=Oncorhynchus mykiss GN=krt13 PE=2 SV=1										GO:0005882;GO:0005198	intermediate filament|structural molecule activity
comp153387_c0_seq1	56.5	113	0	0	#NAME?	1.07823e-09	1.22669e-07	Down	723
comp153471_c1_seq1	11	22	0	0	#NAME?	3.11879e-06	0.00035482	Down	373	gi|677405272|gb|KFQ16732.1|Electrogenic sodium bicarbonate cotransporter 4	7.32006e-69	sp|Q6RI88|S4A5_RAT	1e-61	Electrogenic sodium bicarbonate cotransporter 4 OS=Rattus norvegicus GN=Slc4a5 PE=1 SV=1	KOG1172	1e-61	Na+-independent Cl/HCO3 exchanger AE1 and related transporters (SLC4 family)	ko04976	Bile secretion	1	K13857	SLC4A5, NBC4	solute carrier family 4 (sodium bicarbonate cotransporter), member 5	GO:0016323;GO:0016021;GO:0005887;GO:0005452;GO:0008510;GO:0098656;GO:0006820;GO:0015701;GO:0033326;GO:0002064;GO:0048311;GO:0010468;GO:0051453;GO:0006885;GO:0003073;GO:0003014;GO:0060041;GO:0035725	basolateral plasma membrane|integral component of membrane|integral component of plasma membrane|inorganic anion exchanger activity|sodium:bicarbonate symporter activity|anion transmembrane transport|anion transport|bicarbonate transport|cerebrospinal fluid secretion|epithelial cell development|mitochondrion distribution|regulation of gene expression|regulation of intracellular pH|regulation of p…
comp153490_c0_seq1	815	1430	200	0.13986	-2.83794	5.62793e-08	5.82286e-06	Down	338
comp153513_c0_seq1	65	130	0	0	#NAME?	3.63476e-10	4.13521e-08	Down	474
comp153691_c0_seq1	57	101	13	0.128713	-2.95777	1.23917e-06	0.000140979	Down	470
comp153938_c0_seq1	1914.5	3474	355	0.102188	-3.29071	1.20068e-08	1.40165e-06	Down	983	gi|808875102|gb|KKF24043.1|hypothetical protein EH28_12541 [Larimichthys crocea] gi|808875103|gb|KKF24044.1| hypothetical protein EH28_12542 [Larimichthys crocea]	1.077e-49
comp154129_c0_seq1	25	50	0	0	#NAME?	1.63872e-07	1.86434e-05	Down	346
comp154131_c0_seq2	11	22	0	0	#NAME?	3.11879e-06	0.00035482	Down	1659	gi|831273936|ref|XP_012682517.1|PREDICTED: uncharacterized protein LOC105899843 [Clupea harengus]	7.44741e-94	sp|Q9EP73|PD1L1_MOUSE	1e-06	Programmed cell death 1 ligand 1 OS=Mus musculus GN=Cd274 PE=1 SV=1										GO:0009897;GO:0070062;GO:0016021;GO:0007166;GO:0006955;GO:0046007;GO:0032689;GO:0032693;GO:0042130;GO:1903556;GO:0030335;GO:2001181;GO:0042102;GO:0034097;GO:0007165;GO:0031295;GO:1901998	external side of plasma membrane|extracellular exosome|integral component of membrane|cell surface receptor signaling pathway|immune response|negative regulation of activated T cell proliferation|negative regulation of interferon-gamma production|negative regulation of interleukin-10 production|negative regulation of T cell proliferation|negative regulation of tumor necrosis factor superfamily cy…
comp154166_c2_seq1	15	30	0	0	#NAME?	1.23055e-06	0.000139997	Down	734	gi|831323538|ref|XP_012694747.1|PREDICTED: complement C3-like [Clupea harengus]	1.05229e-10
comp154467_c0_seq1	16	32	0	0	#NAME?	9.96143e-07	0.00011333	Down	612
comp154762_c1_seq1	29.5	59	0	0	#NAME?	7.08911e-08	8.06517e-06	Down	332
comp154787_c0_seq2	20.5	0	41	Inf	Inf	3.95956e-07	4.50473e-05	Up	893
comp154810_c0_seq1	16.5	0	33	Inf	Inf	8.97308e-07	0.000102085	Up	418
comp154960_c1_seq1	57	14	100	7.14286	2.8365	1.53575e-06	0.00017472	Up	439
comp155074_c0_seq1	56.5	111	2	0.018018	-5.79442	1.38348e-08	1.57396e-06	Down	1309
comp155141_c0_seq1	11	22	0	0	#NAME?	3.11879e-06	0.00035482	Down	378
comp155164_c0_seq1	11	0	22	Inf	Inf	3.11879e-06	0.00035482	Up	578
comp155243_c0_seq4	28.5	3	54	18	4.16993	1.15571e-06	0.000131483	Up	836
comp155336_c0_seq2	71.5	143	0	0	#NAME?	1.68015e-10	1.91148e-08	Down	1498
comp155362_c0_seq1	53.5	2	105	52.5	5.71425	1.9944e-08	2.26899e-06	Up	699
comp155392_c0_seq1	18	36	0	0	#NAME?	6.57837e-07	7.4841e-05	Down	305
comp155515_c0_seq1	11.5	0	23	Inf	Inf	2.75813e-06	0.000313787	Up	329
comp155772_c0_seq2	13	0	26	Inf	Inf	1.92207e-06	0.000218671	Up	489
comp156185_c0_seq2	32	3	61	20.3333	4.34577	6.97753e-07	7.93822e-05	Up	2101	gi|688576958|ref|XP_009304235.1|PREDICTED: protein kinase C-binding protein 1 isoform X1 [Danio rerio]	2.32296e-41	sp|Q9ULU4|PKCB1_HUMAN	3e-38	Protein kinase C-binding protein 1 OS=Homo sapiens GN=ZMYND8 PE=1 SV=2	KOG0383	2e-07	Predicted helicase							GO:0005634;GO:0003682;GO:0042393;GO:0070491;GO:0000977;GO:0001106;GO:0003712;GO:0008270;GO:0000122;GO:0006355	nucleus|chromatin binding|histone binding|repressing transcription factor binding|RNA polymerase II regulatory region sequence-specific DNA binding|RNA polymerase II transcription corepressor activity|transcription cofactor activity|zinc ion binding|negative regulation of transcription from RNA polymerase II promoter|regulation of transcription, DNA-templated
comp156314_c0_seq1	14	0	28	Inf	Inf	1.5297e-06	0.000174032	Up	473
comp156314_c1_seq2	12.5	0	25	Inf	Inf	2.16382e-06	0.000246174	Up	894
comp156723_c0_seq1	16	0	32	Inf	Inf	9.96143e-07	0.00011333	Up	479
comp156748_c0_seq3	66.5	0	133	Inf	Inf	3.02837e-10	3.44533e-08	Up	2666	gi|919063285|ref|XP_013413276.1|PREDICTED: uncharacterized protein LOC106175700 [Lingula anatina] gi|919063287|ref|XP_013413277.1| PREDICTED: uncharacterized protein LOC106175700 [Lingula anatina]	0
comp156828_c0_seq1	17	34	0	0	#NAME?	8.08553e-07	9.19878e-05	Down	406
comp156871_c0_seq2	63	11	115	10.4545	3.38606	4.5273e-07	5.15063e-05	Up	364
comp156932_c0_seq2	20.5	0	41	Inf	Inf	3.95956e-07	4.50473e-05	Up	1186
comp156947_c0_seq2	12.5	0	25	Inf	Inf	2.16382e-06	0.000246174	Up	983
comp157009_c0_seq3	15	0	30	Inf	Inf	1.23055e-06	0.000139997	Up	532
comp157013_c0_seq1	547	161	933	5.79503	2.53482	1.87046e-07	2.12799e-05	Up	458
comp157287_c0_seq1	13.5	0	27	Inf	Inf	1.71196e-06	0.000194767	Up	1116	gi|929231037|ref|XP_013992072.1|PREDICTED: scavenger receptor cysteine-rich domain-containing group B protein-like isoform X2 [Salmo salar]	4.22599e-127	sp|A1L0T3|SRB4D_MOUSE	2e-83	Scavenger receptor cysteine-rich domain-containing group B protein OS=Mus musculus GN=Srcrb4d PE=2 SV=2										GO:0070062;GO:0016020;GO:0005044	extracellular exosome|membrane|scavenger receptor activity
comp157403_c0_seq1	36	70	2	0.0285714	-5.12928	2.07945e-07	2.36576e-05	Down	873
comp157457_c0_seq1	14	28	0	0	#NAME?	1.5297e-06	0.000174032	Down	420
comp157568_c0_seq1	26	2	50	25	4.64386	9.54202e-07	0.000108558	Up	451
comp157675_c0_seq1	11	22	0	0	#NAME?	3.11879e-06	0.00035482	Down	509
comp157688_c0_seq1	254.5	400	109	0.2725	-1.87567	2.19013e-06	0.000249168	Down	339
comp157704_c0_seq1	38.5	68	9	0.132353	-2.91754	2.74975e-06	0.000312835	Down	449
comp157812_c0_seq1	20	40	0	0	#NAME?	4.37858e-07	4.98144e-05	Down	404
comp157816_c0_seq1	29	0	58	Inf	Inf	7.76319e-08	8.83206e-06	Up	305
comp157854_c0_seq1	43.5	9	78	8.66667	3.11548	1.63933e-06	0.000186504	Up	441
comp157873_c0_seq2	112.5	28	197	7.03571	2.8147	4.7426e-07	5.39557e-05	Up	685	gi|642001615|emb|CDQ97883.1|unnamed protein product	3.85676e-30	sp|A2AVA0|SVEP1_MOUSE	2e-24	Sushi, von Willebrand factor type A, EGF and pentraxin domain-containing protein 1 OS=Mus musculus GN=Svep1 PE=1 SV=1	KOG1217	2e-20	Fibrillins and related proteins containing Ca2+-binding EGF-like domains							GO:0005737;GO:0005576;GO:0016020;GO:0005509;GO:0003682;GO:0007155	cytoplasm|extracellular region|membrane|calcium ion binding|chromatin binding|cell adhesion
comp157970_c0_seq1	24	48	0	0	#NAME?	1.98624e-07	2.25971e-05	Down	304
comp158053_c0_seq1	215.5	72	359	4.98611	2.31792	7.46491e-07	8.49271e-05	Up	444	gi|67765574|gb|AAY79241.1|differentially regulated trout protein [Siniperca chuatsi]	3.74699e-42
comp158086_c0_seq1	11	22	0	0	#NAME?	3.11879e-06	0.00035482	Down	447
comp158135_c0_seq1	12.5	25	0	0	#NAME?	2.16382e-06	0.000246174	Down	371
comp158256_c0_seq1	24.5	0	49	Inf	Inf	1.80364e-07	2.05197e-05	Up	345
comp158426_c0_seq1	42	0	84	Inf	Inf	8.70881e-09	9.90787e-07	Up	1085	gi|831271676|ref|XP_012670385.1|PREDICTED: phospholipase A2-like [Clupea harengus]	4.07948e-89	sp|P00592|PA21B_PIG	3e-45	Phospholipase A2, major isoenzyme OS=Sus scrofa GN=PLA2G1B PE=1 SV=1	KOG4087	4e-40	Phospholipase A2	ko04014;ko00564;ko00565;ko00590;ko00591;ko00592;ko04270;ko04972;ko04975	Ras signaling pathway|Glycerophospholipid metabolism|Ether lipid metabolism|Arachidonic acid metabolism|Linoleic acid metabolism|alpha-Linolenic acid metabolism|Vascular smooth muscle contraction|Pancreatic secretion|Fat digestion and absorption	9	K01047	PLA2G, SPLA2	secretory phospholipase A2	GO:0009986;GO:0005576;GO:0005622;GO:0032052;GO:0005509;GO:0004623;GO:0005102;GO:0000187;GO:0032869;GO:0006633;GO:0015758;GO:0032637;GO:0035556;GO:0019370;GO:0016042;GO:0030593;GO:0002446;GO:0006644;GO:0010524;GO:0045740;GO:0048146;GO:0050778;GO:0051092;GO:0045944	cell surface|extracellular region|intracellular|bile acid binding|calcium ion binding|phospholipase A2 activity|receptor binding|activation of MAPK activity|cellular response to insulin stimulus|fatty acid biosynthetic process|glucose transport|interleukin-8 production|intracellular signal transduction|leukotriene biosynthetic process|lipid catabolic process|neutrophil chemotaxis|neutrophil media…
comp158448_c0_seq1	72.5	121	24	0.198347	-2.3339	2.63669e-06	0.000299972	Down	1742	gi|831290975|ref|XP_012677010.1|PREDICTED: dermatopontin [Clupea harengus]	9.58324e-110	sp|Q9QZZ6|DERM_MOUSE	2e-76	Dermatopontin OS=Mus musculus GN=Dpt PE=2 SV=1										GO:0070062;GO:0005615;GO:0005578;GO:0007155;GO:0030199;GO:0008285	extracellular exosome|extracellular space|proteinaceous extracellular matrix|cell adhesion|collagen fibril organization|negative regulation of cell proliferation
comp158450_c0_seq2	22.5	0	45	Inf	Inf	2.66121e-07	3.02762e-05	Up	1625
comp158524_c0_seq1	51.5	99	4	0.040404	-4.62936	1.0039e-07	1.14212e-05	Down	466
comp158725_c0_seq1	40	75	5	0.0666667	-3.90689	6.35602e-07	7.23114e-05	Down	553
comp158829_c0_seq1	18.5	35	2	0.0571429	-4.12928	3.25755e-06	0.000370607	Down	389
comp158920_c0_seq1	80.5	14	147	10.5	3.39232	2.4519e-07	2.78949e-05	Up	1027	gi|831313156|ref|XP_012689095.1|PREDICTED: perilipin-1 [Clupea harengus]	1.66509e-23	sp|O60240|PLIN1_HUMAN	2e-14	Perilipin-1 OS=Homo sapiens GN=PLIN1 PE=1 SV=2				ko03320;ko04923	PPAR signaling pathway|Regulation of lipolysis in adipocyte	2	K08768	PLIN	perilipin
comp159404_c0_seq1	61.5	6	117	19.5	4.2854	9.26743e-08	1.05434e-05	Up	2127	gi|929092730|ref|XP_014057125.1|PREDICTED: mpv17-like protein isoform X1 [Salmo salar] gi|929092732|ref|XP_014057126.1| PREDICTED: mpv17-like protein isoform X1 [Salmo salar] gi|929092734|ref|XP_014057127.1| PREDICTED: mpv17-like protein isoform X1 [Salmo salar]	2.32691e-96	sp|Q68F62|MP17L_XENLA	3e-51	Mpv17-like protein OS=Xenopus laevis GN=mpv17l PE=2 SV=1	KOG1944	2e-25	Peroxisomal membrane protein MPV17 and related proteins	ko04146	Peroxisome	1	K13349	MPV17L	Mpv17-like protein	GO:0016021;GO:0005778	integral component of membrane|peroxisomal membrane
comp159482_c0_seq1	14	28	0	0	#NAME?	1.5297e-06	0.000174032	Down	404
comp159799_c0_seq2	31.5	1	62	62	5.9542	1.77669e-07	2.02132e-05	Up	899	gi|528487790|ref|XP_696051.2|PREDICTED: UPF0577 protein KIAA1324 homolog isoform X1 [Danio rerio]	3.07547e-23	sp|A2AFS3|K1324_MOUSE	7e-17	UPF0577 protein KIAA1324 OS=Mus musculus GN=Kiaa1324 PE=2 SV=1	KOG1217	2e-17	Fibrillins and related proteins containing Ca2+-binding EGF-like domains							GO:0070062;GO:0005887;GO:0031902;GO:0005765;GO:0005802;GO:0044822;GO:0009267;GO:0016236;GO:2001240;GO:2000786;GO:0044090	extracellular exosome|integral component of plasma membrane|late endosome membrane|lysosomal membrane|trans-Golgi network|poly(A) RNA binding|cellular response to starvation|macroautophagy|negative regulation of extrinsic apoptotic signaling pathway in absence of ligand|positive regulation of autophagosome assembly|positive regulation of vacuole organization
comp159917_c0_seq1	133	21	245	11.6667	3.54432	5.07883e-08	5.7781e-06	Up	1004	gi|831279516|ref|XP_012670737.1|PREDICTED: apolipoprotein D-like [Clupea harengus]	1.51773e-97	sp|P51910|APOD_MOUSE	3e-56	Apolipoprotein D OS=Mus musculus GN=Apod PE=2 SV=1	KOG4824	1e-53	Apolipoprotein D/Lipocalin							GO:0022626;GO:0030425;GO:0005783;GO:0070062;GO:0005615;GO:0005622;GO:0043025;GO:0048471;GO:0015485;GO:0005215;GO:0007568;GO:0007420;GO:0006006;GO:0006629;GO:1900016;GO:0051895;GO:0060588;GO:0071638;GO:0010642;GO:0042308;GO:0048662;GO:2000098;GO:2000405;GO:0014012;GO:0048678;GO:0042493;GO:0000302;GO:0042246	cytosolic ribosome|dendrite|endoplasmic reticulum|extracellular exosome|extracellular space|intracellular|neuronal cell body|perinuclear region of cytoplasm|cholesterol binding|transporter activity|aging|brain development|glucose metabolic process|lipid metabolic process|negative regulation of cytokine production involved in inflammatory response|negative regulation of focal adhesion assembly|neg…
comp160198_c0_seq1	12.5	0	25	Inf	Inf	2.16382e-06	0.000246174	Up	329
comp160430_c0_seq1	15.5	31	0	0	#NAME?	1.10657e-06	0.000125892	Down	371
comp160434_c0_seq1	180	72	288	4	2	2.05158e-06	0.000233405	Up	1527
comp160443_c0_seq1	13	0	26	Inf	Inf	1.92207e-06	0.000218671	Up	516
comp160481_c0_seq1	159	252	66	0.261905	-1.93289	2.68018e-06	0.000304919	Down	766	gi|831325218|ref|XP_012695669.1|PREDICTED: surfeit locus protein 4-like [Clupea harengus]	3.22012e-97	sp|O57590|SURF4_TAKRU	4e-85	Surfeit locus protein 4 OS=Takifugu rubripes GN=surf4 PE=3 SV=1	KOG3998	5e-85	Putative cargo transport protein ERV29							GO:0005789;GO:0016021	endoplasmic reticulum membrane|integral component of membrane
comp160496_c0_seq1	27.5	0	55	Inf	Inf	1.02303e-07	1.16388e-05	Up	769
comp160496_c1_seq1	33	0	66	Inf	Inf	3.81465e-08	4.33987e-06	Up	317
comp160575_c0_seq1	45	3	87	29	4.85798	1.21659e-07	1.3841e-05	Up	1623
comp160619_c0_seq1	161.5	69	254	3.68116	1.88016	2.99813e-06	0.000341092	Up	831
comp160657_c0_seq1	37	4	70	17.5	4.12928	5.9063e-07	6.7195e-05	Up	1222
comp160821_c0_seq6	292.5	5	580	116	6.85798	1.83913e-13	2.09234e-11	Up	3022	gi|642123920|emb|CDQ62552.1|unnamed protein product [Oncorhynchus mykiss]	7.17662e-123	sp|Q3UUY6|PROM2_MOUSE	6e-51	Prominin-2 OS=Mus musculus GN=Prom2 PE=1 SV=1	KOG4331	4e-47	Polytopic membrane protein Prominin							GO:0016324;GO:0016323;GO:0042995;GO:0009986;GO:0060170;GO:0005929;GO:0031410;GO:0070062;GO:0005887;GO:0044393;GO:0005902;GO:0031528;GO:0005886;GO:0071914;GO:0015485;GO:2001287;GO:0048550;GO:0031346;GO:0001934;GO:0043087	apical plasma membrane|basolateral plasma membrane|cell projection|cell surface|ciliary membrane|cilium|cytoplasmic vesicle|extracellular exosome|integral component of plasma membrane|microspike|microvillus|microvillus membrane|plasma membrane|prominosome|cholesterol binding|negative regulation of caveolin-mediated endocytosis|negative regulation of pinocytosis|positive regulation of cell project…
comp160926_c0_seq2	18	36	0	0	#NAME?	6.57837e-07	7.4841e-05	Down	409
comp161033_c0_seq2	65	20	110	5.5	2.45943	2.43586e-06	0.000277124	Up	535
comp161089_c0_seq1	35.5	67	4	0.0597015	-4.06609	7.17934e-07	8.16782e-05	Down	349
comp161201_c0_seq1	34	68	0	0	#NAME?	3.21155e-08	3.65372e-06	Down	314
comp161235_c0_seq1	14.5	29	0	0	#NAME?	1.37055e-06	0.000155925	Down	697
comp161351_c0_seq1	405.5	632	179	0.283228	-1.81996	2.00615e-06	0.000228236	Down	373
comp161484_c0_seq1	19.5	39	0	0	#NAME?	4.84427e-07	5.51124e-05	Down	397
comp161516_c0_seq3	541.5	915	168	0.183607	-2.44531	2.54916e-07	2.63745e-05	Down	2349	gi|929294616|ref|XP_014024594.1|PREDICTED: growth arrest and DNA damage-inducible protein GADD45 alpha-like [Salmo salar]	3.10564e-37	sp|P24523|GA45A_CRIGR	1e-23	Growth arrest and DNA damage-inducible protein GADD45 alpha OS=Cricetulus griseus GN=GADD45A PE=2 SV=1				ko04110;ko04115;ko04010;ko04068	Cell cycle|p53 signaling pathway|MAPK signaling pathway|FoxO signaling pathway	4	K04402	GADD45	growth arrest and DNA-damage-inducible protein	GO:0005634;GO:0007050;GO:0006974	nucleus|cell cycle arrest|cellular response to DNA damage stimulus
comp161529_c0_seq1	402.5	793	12	0.0151324	-6.04621	5.36536e-13	5.55119e-11	Down	1390	gi|831272384|ref|XP_012674107.1|PREDICTED: cathepsin E-like [Clupea harengus]	0	sp|Q805F3|CATEA_XENLA	4e-127	Cathepsin E-A OS=Xenopus laevis GN=ctse-a PE=1 SV=1	KOG1339	2e-123	Aspartyl protease							GO:0005768;GO:0004190;GO:0019886	endosome|aspartic-type endopeptidase activity|antigen processing and presentation of exogenous peptide antigen via MHC class II
comp161665_c0_seq1	76	16	136	8.5	3.08746	5.35073e-07	6.08744e-05	Up	433
comp161847_c0_seq1	82	158	6	0.0379747	-4.71882	1.395e-08	1.58707e-06	Down	594
comp161873_c0_seq1	37	72	2	0.0277778	-5.16993	1.79967e-07	2.04745e-05	Down	2900	gi|831280546|ref|XP_012671311.1|PREDICTED: N-acetylated-alpha-linked acidic dipeptidase-like protein [Clupea harengus]	0	sp|O54697|NALDL_RAT	0	N-acetylated-alpha-linked acidic dipeptidase-like protein OS=Rattus norvegicus GN=Naaladl1 PE=1 SV=1	KOG2195	0	Transferrin receptor and related proteins containing the protease-associated (PA) domain							GO:0016324;GO:0016021;GO:0004180;GO:0016805;GO:0046872;GO:0008237	apical plasma membrane|integral component of membrane|carboxypeptidase activity|dipeptidase activity|metal ion binding|metallopeptidase activity
comp161945_c1_seq1	27.5	3	52	17.3333	4.11548	1.33854e-06	0.000152283	Up	390
comp161979_c0_seq1	95.5	191	0	0	#NAME?	1.42919e-11	1.62597e-09	Down	321
comp162026_c0_seq1	12.5	0	25	Inf	Inf	2.16382e-06	0.000246174	Up	442
comp162106_c0_seq1	126	213	39	0.183099	-2.44931	9.81615e-07	0.000111677	Down	404
comp162230_c0_seq1	34.5	69	0	0	#NAME?	2.94909e-08	3.35513e-06	Down	349
comp162360_c0_seq1	15.5	0	31	Inf	Inf	1.10657e-06	0.000125892	Up	732
comp162389_c1_seq1	23.5	45	2	0.0444444	-4.49185	1.42704e-06	0.000162352	Down	1174	gi|908560857|ref|XP_013123700.1|PREDICTED: uncharacterized protein LOC106097791	2.00433e-13
comp162464_c0_seq1	48	85	11	0.129412	-2.94996	1.74968e-06	0.000199058	Down	691
comp162617_c0_seq1	11	22	0	0	#NAME?	3.11879e-06	0.00035482	Down	340
comp162703_c0_seq1	11	22	0	0	#NAME?	3.11879e-06	0.00035482	Down	668	gi|597777129|ref|XP_007252230.1|PREDICTED: progressive rod-cone degeneration protein-like [Astyanax mexicanus]	2.90653e-06
comp162715_c0_seq1	13.5	0	27	Inf	Inf	1.71196e-06	0.000194767	Up	651
comp162828_c0_seq3	87.5	147	28	0.190476	-2.39232	1.81344e-06	0.000206312	Down	1321	gi|929093948|ref|XP_014057778.1|PREDICTED: beta-microseminoprotein-like [Salmo salar]	7.96157e-17	sp|O97949|MSPJ_SAGOE	3e-09	Beta-microseminoprotein J1 OS=Saguinus oedipus GN=MSPJ PE=3 SV=1										GO:0005576	extracellular region
comp162949_c0_seq1	40	76	4	0.0526316	-4.24793	4.02482e-07	4.57897e-05	Down	498
comp162952_c0_seq1	11	0	22	Inf	Inf	3.11879e-06	0.00035482	Up	317
comp163159_c0_seq1	20	0	40	Inf	Inf	4.37858e-07	4.98144e-05	Up	411
comp163161_c0_seq1	214.5	423	6	0.0141844	-6.13955	6.09506e-12	6.93425e-10	Down	1155
comp163188_c0_seq2	42.5	85	0	0	#NAME?	8.05839e-09	9.16789e-07	Down	1029
comp163200_c0_seq2	73	3	143	47.6667	5.57491	5.12693e-09	5.83283e-07	Up	1002
comp163333_c0_seq1	16.5	33	0	0	#NAME?	8.97308e-07	0.000102085	Down	358
comp163465_c0_seq1	19.5	0	39	Inf	Inf	4.84427e-07	5.51124e-05	Up	346
comp163492_c0_seq1	62.5	107	18	0.168224	-2.57154	2.10853e-06	0.000239884	Down	527
comp163601_c0_seq1	205	392	18	0.0459184	-4.44478	1.08476e-09	1.23411e-07	Down	1032
comp163658_c0_seq2	24.5	0	49	Inf	Inf	1.80364e-07	2.05197e-05	Up	385
comp163789_c0_seq1	816	324	1308	4.03704	2.0133	9.55867e-07	0.000108747	Up	784	gi|85036523|gb|ABC69051.1|chemokine CC-like protein	9.58301e-15
comp16390_c0_seq1	18	0	36	Inf	Inf	6.57837e-07	7.4841e-05	Up	317
comp163928_c0_seq1	59684.5	2718	116651	42.918	5.42351	2.39752e-07	2.79883e-05	Up	2182	gi|831283607|ref|XP_012672988.1|PREDICTED: CD59 glycoprotein-like [Clupea harengus]	6.43238e-31
comp163943_c0_seq1	20	40	0	0	#NAME?	4.37858e-07	4.98144e-05	Down	303
comp164007_c0_seq2	63	116	10	0.0862069	-3.53605	3.40872e-07	3.87804e-05	Down	356
comp164021_c0_seq3	57	114	0	0	#NAME?	1.00882e-09	1.14771e-07	Down	3397	gi|808857515|gb|KKF10076.1|LINE-1 reverse transcriptase [Larimichthys crocea]	1.90007e-178	sp|O00370|LORF2_HUMAN	4e-140	LINE-1 retrotransposable element ORF2 protein OS=Homo sapiens PE=1 SV=1	KOG1075	2e-58	FOG: Reverse transcriptase							GO:0046872;GO:0003964;GO:0009036;GO:0006310;GO:0090305;GO:0032199;GO:0032197	metal ion binding|RNA-directed DNA polymerase activity|Type II site-specific deoxyribonuclease activity|DNA recombination|nucleic acid phosphodiester bond hydrolysis|reverse transcription involved in RNA-mediated transposition|transposition, RNA-mediated
comp164208_c0_seq1	19	2	36	18	4.16993	2.9964e-06	0.000340896	Up	721
comp164400_c0_seq1	15.5	0	31	Inf	Inf	1.10657e-06	0.000125892	Up	301
comp164501_c0_seq1	20.5	0	41	Inf	Inf	3.95956e-07	4.50473e-05	Up	376
comp164545_c1_seq1	27	2	52	26	4.70044	8.14115e-07	9.26205e-05	Up	709
comp164671_c0_seq1	27.5	50	5	0.1	-3.32193	3.08513e-06	0.00035099	Down	679
comp164673_c0_seq1	20	40	0	0	#NAME?	4.37858e-07	4.98144e-05	Down	873	gi|808859576|gb|KKF11682.1|SCAN domain-containing protein 3 [Larimichthys crocea] gi|808863429|gb|KKF14764.1| SCAN domain-containing protein 3 [Larimichthys crocea]	1.73527e-11
comp164942_c0_seq2	36.5	4	69	17.25	4.10852	6.30175e-07	7.1694e-05	Up	730
comp165062_c0_seq1	62	113	11	0.0973451	-3.36075	4.93675e-07	5.61646e-05	Down	1373
comp165102_c0_seq4	19	38	0	0	#NAME?	5.36201e-07	6.10027e-05	Down	1937	gi|597754267|ref|XP_007238944.1|PREDICTED: GTPase IMAP family member 8-like [Astyanax mexicanus]	4.5563e-120	sp|Q8NHV1|GIMA7_HUMAN	1e-40	GTPase IMAP family member 7 OS=Homo sapiens GN=GIMAP7 PE=1 SV=1										GO:0005737;GO:0005811;GO:0005525;GO:0003924;GO:0042803	cytoplasm|lipid particle|GTP binding|GTPase activity|protein homodimerization activity
comp165178_c0_seq4	12.5	0	25	Inf	Inf	2.16382e-06	0.000246174	Up	878	gi|831273533|ref|XP_012680263.1|PREDICTED: DNA repair and recombination protein RAD54B-like [Clupea harengus]	5.20216e-27	sp|Q9DG67|RA54B_CHICK	1e-16	DNA repair and recombination protein RAD54B OS=Gallus gallus GN=RAD54B PE=2 SV=1	KOG0390	2e-16	DNA repair protein, SNF2 family	ko03440	Homologous recombination	1	K10877	RAD54B	DNA repair and recombination protein RAD54B	GO:0005634;GO:0005524;GO:0003677;GO:0004386;GO:0006281	nucleus|ATP binding|DNA binding|helicase activity|DNA repair
comp165206_c0_seq2	206.5	358	55	0.153631	-2.70246	2.57444e-07	2.9289e-05	Down	905	gi|831275555|ref|XP_012691608.1|PREDICTED: peptidyl-prolyl cis-trans isomerase FKBP11 [Clupea harengus]	1.729e-80	sp|Q9D1M7|FKB11_MOUSE	3e-51	Peptidyl-prolyl cis-trans isomerase FKBP11 OS=Mus musculus GN=Fkbp11 PE=2 SV=1	KOG0549	4e-49	FKBP-type peptidyl-prolyl cis-trans isomerase							GO:0005737;GO:0005789;GO:0016021;GO:0016020;GO:0005528;GO:0003755;GO:0061077;GO:0000413	cytoplasm|endoplasmic reticulum membrane|integral component of membrane|membrane|FK506 binding|peptidyl-prolyl cis-trans isomerase activity|chaperone-mediated protein folding|protein peptidyl-prolyl isomerization
comp165310_c0_seq2	11	0	22	Inf	Inf	3.11879e-06	0.00035482	Up	502
comp165377_c0_seq1	120.5	241	0	0	#NAME?	1.79879e-12	2.04646e-10	Down	365
comp165441_c0_seq1	27	0	54	Inf	Inf	1.12286e-07	1.27746e-05	Up	1502
comp165481_c0_seq1	16	32	0	0	#NAME?	9.96143e-07	0.00011333	Down	350
comp165485_c0_seq1	1590.5	3123	58	0.0185719	-5.75074	3.59768e-13	4.19988e-11	Down	2263	gi|213512012|ref|NP_001133267.1|flavin containing monooxygenase 5 [Salmo salar] gi|209148309|gb|ACI32930.1| Dimethylaniline monooxygenase 5 [Salmo salar]	0	sp|P97872|FMO5_MOUSE	0	Dimethylaniline monooxygenase [N-oxide-forming] 5 OS=Mus musculus GN=Fmo5 PE=2 SV=4	KOG1399	0	Flavin-containing monooxygenase	ko00982	Drug metabolism - cytochrome P450	1	K00485	FMO	dimethylaniline monooxygenase (N-oxide forming)	GO:0005789;GO:0016021;GO:0050660;GO:0004499;GO:0050661;GO:0017144;GO:0055114	endoplasmic reticulum membrane|integral component of membrane|flavin adenine dinucleotide binding|N,N-dimethylaniline monooxygenase activity|NADP binding|drug metabolic process|oxidation-reduction process
comp165495_c0_seq1	42.5	85	0	0	#NAME?	8.05839e-09	9.16789e-07	Down	1264
comp165591_c0_seq1	79	145	13	0.0896552	-3.47947	2.12881e-07	2.42192e-05	Down	1831
comp165596_c0_seq1	63	0	126	Inf	Inf	4.65624e-10	5.29732e-08	Up	310
comp165733_c0_seq3	15.5	0	31	Inf	Inf	1.10657e-06	0.000125892	Up	1534
comp165748_c0_seq1	23	46	0	0	#NAME?	2.41268e-07	2.74486e-05	Down	321
comp166020_c0_seq1	28	55	1	0.0181818	-5.78136	3.17332e-07	3.61024e-05	Down	1162
comp166041_c0_seq2	67	130	4	0.0307692	-5.02237	1.86834e-08	2.12558e-06	Down	450
comp166263_c1_seq1	6251.5	10365	2138	0.206271	-2.27739	1.0018e-06	0.000103348	Down	597	gi|831313428|ref|XP_012689241.1|PREDICTED: hemoglobin subunit alpha-like [Clupea harengus]	5.56143e-79	sp|P02016|HBA_CYPCA	1e-78	Hemoglobin subunit alpha OS=Cyprinus carpio GN=hba PE=1 SV=3	KOG3378	1e-50	Globins and related hemoproteins							GO:0005833;GO:0020037;GO:0005506;GO:0019825;GO:0005344	hemoglobin complex|heme binding|iron ion binding|oxygen binding|oxygen transporter activity
comp166271_c2_seq1	287	135	439	3.25185	1.70126	3.22453e-06	0.00036685	Up	346
comp166271_c3_seq1	6141.5	9836	2447	0.24878	-2.00706	2.00032e-06	0.000206358	Down	678	gi|1644253|dbj|BAA13536.1|beta-globin [Cyprinus carpio]	8.97963e-85	sp|P02140|HBB_CARAU	1e-84	Hemoglobin subunit beta OS=Carassius auratus GN=hbb PE=1 SV=1	KOG3378	1e-49	Globins and related hemoproteins							GO:0005833;GO:0020037;GO:0005506;GO:0019825;GO:0005344	hemoglobin complex|heme binding|iron ion binding|oxygen binding|oxygen transporter activity
comp166450_c0_seq1	17	1	33	33	5.04439	2.2356e-06	0.00025434	Up	918	gi|657806344|ref|XP_008330351.1|PREDICTED: uncharacterized protein K02A2.6-like [Cynoglossus semilaevis]	1.96451e-102
comp166450_c1_seq1	23	0	46	Inf	Inf	2.41268e-07	2.74486e-05	Up	1371	gi|657806374|ref|XP_008330366.1|PREDICTED: uncharacterized protein K02A2.6-like	8.32955e-125	sp|Q09575|YRD6_CAEEL	1e-37	Uncharacterized protein K02A2.6 OS=Caenorhabditis elegans GN=K02A2.6 PE=4 SV=1	KOG0017	1e-40	FOG: Transposon-encoded proteins with TYA, reverse transcriptase, integrase domains in various combinations							GO:0003676;GO:0008270;GO:0015074	nucleic acid binding|zinc ion binding|DNA integration
comp166740_c0_seq1	40	75	5	0.0666667	-3.90689	6.35602e-07	7.23114e-05	Down	337
comp166813_c0_seq1	30.5	3	58	19.3333	4.27302	8.64606e-07	9.83648e-05	Up	570
comp166908_c0_seq1	42	74	10	0.135135	-2.88753	2.46086e-06	0.000279968	Down	2038
comp167007_c0_seq4	31.5	0	63	Inf	Inf	4.95829e-08	5.64096e-06	Up	900
comp167146_c0_seq1	120	225	15	0.0666667	-3.90689	2.5165e-08	2.86298e-06	Down	489
comp167150_c0_seq1	85	149	21	0.14094	-2.82685	7.49311e-07	8.52479e-05	Down	2168
comp167219_c0_seq1	788.5	1254	323	0.257576	-1.95693	1.14202e-06	0.000118158	Down	390
comp167352_c0_seq1	20	40	0	0	#NAME?	4.37858e-07	4.98144e-05	Down	411
comp168015_c0_seq1	12	24	0	0	#NAME?	2.44113e-06	0.000277724	Down	313
comp168346_c0_seq1	1215	2019	411	0.203566	-2.29643	3.81915e-07	3.93993e-05	Down	921
comp168431_c0_seq1	48	5	91	18.2	4.18587	2.48483e-07	2.82695e-05	Up	441
comp168595_c0_seq3	13.5	27	0	0	#NAME?	1.71196e-06	0.000194767	Down	582
comp168820_c0_seq1	11	22	0	0	#NAME?	3.11879e-06	0.00035482	Down	786
comp168905_c0_seq1	12.5	0	25	Inf	Inf	2.16382e-06	0.000246174	Up	709
comp168998_c0_seq1	35	4	66	16.5	4.04439	7.6659e-07	8.72136e-05	Up	1827	gi|831300319|ref|XP_012682113.1|PREDICTED: adenylosuccinate synthetase isozyme 1 B [Clupea harengus]	0	sp|B5DGM3|PUA1B_SALSA	0	Adenylosuccinate synthetase isozyme 1 B OS=Salmo salar GN=adssl1b PE=2 SV=1	KOG1355	0	Adenylosuccinate synthase	ko00250;ko00230	Alanine, aspartate and glutamate metabolism|Purine metabolism	2	K01939	purA, ADSS	adenylosuccinate synthase	GO:0005737;GO:0004019;GO:0005525;GO:0000287;GO:0044208	cytoplasm|adenylosuccinate synthase activity|GTP binding|magnesium ion binding|'de novo' AMP biosynthetic process
comp169011_c0_seq1	20	38	2	0.0526316	-4.24793	2.53678e-06	0.000288605	Down	662
comp169059_c0_seq1	14.5	29	0	0	#NAME?	1.37055e-06	0.000155925	Down	642
comp169348_c0_seq1	75.5	140	11	0.0785714	-3.66985	1.60397e-07	1.82481e-05	Down	585
comp169357_c0_seq2	22.5	0	45	Inf	Inf	2.66121e-07	3.02762e-05	Up	859	gi|928072252|ref|XP_013885942.1|PREDICTED: sterile alpha motif domain-containing protein 3-like [Austrofundulus limnaeus]	3.33423e-42
comp169367_c0_seq2	194.5	78	311	3.98718	1.99537	1.94736e-06	0.000221548	Up	1490
comp169424_c0_seq1	2158	861	3455	4.01278	2.0046	1.11751e-06	0.000115621	Up	1107
comp169444_c0_seq1	349.5	36	663	18.4167	4.20294	6.50761e-10	7.4036e-08	Up	1848	gi|831306621|ref|XP_012685541.1|PREDICTED: bile salt-activated lipase-like [Clupea harengus]	0	sp|P30122|CEL_BOVIN	0	Bile salt-activated lipase (Fragment) OS=Bos taurus GN=CEL PE=1 SV=2	KOG1516	0	Carboxylesterase and related proteins	ko00100;ko00561;ko04972;ko04975	Steroid biosynthesis|Glycerolipid metabolism|Pancreatic secretion|Fat digestion and absorption	4	K12298	CEL	bile salt-stimulated lipase	GO:0005737;GO:0005576;GO:0004771;GO:0004806;GO:0016042	cytoplasm|extracellular region|sterol esterase activity|triglyceride lipase activity|lipid catabolic process
comp169591_c0_seq2	17	34	0	0	#NAME?	8.08553e-07	9.19878e-05	Down	1004
comp169640_c0_seq1	407.5	159	656	4.12579	2.04467	1.04199e-06	0.000118545	Up	2928	gi|831318963|ref|XP_012692251.1|PREDICTED: cell cycle control protein 50B [Clupea harengus] gi|831318965|ref|XP_012692252.1| PREDICTED: cell cycle control protein 50B [Clupea harengus]	0	sp|Q8BHG3|CC50B_MOUSE	2e-126	Cell cycle control protein 50B OS=Mus musculus GN=Tmem30b PE=2 SV=1	KOG2952	9e-126	Cell cycle control protein							GO:0016021;GO:0005886;GO:0006869;GO:0070863	integral component of membrane|plasma membrane|lipid transport|positive regulation of protein exit from endoplasmic reticulum
comp169769_c0_seq1	206.5	87	326	3.74713	1.90578	2.33594e-06	0.000265757	Up	432
comp169859_c0_seq1	7247	1299	13195	10.1578	3.34452	5.52835e-08	5.71983e-06	Up	394	gi|542241149|ref|XP_005457934.1|PREDICTED: complement C1q-like protein 2 [Oreochromis niloticus]	1.97485e-54	sp|Q7Z5L3|C1QL2_HUMAN	4e-12	Complement C1q-like protein 2 OS=Homo sapiens GN=C1QL2 PE=2 SV=2										GO:0005581;GO:0005576;GO:0051259	collagen trimer|extracellular region|protein oligomerization
comp169969_c0_seq4	37	5	69	13.8	3.7866	9.17087e-07	0.000104336	Up	3189	gi|831559635|ref|XP_012731114.1|PREDICTED: uncharacterized protein LOC105935315 [Fundulus heteroclitus]	0	sp|P03010|TRAC9_MAIZE	2e-10	Putative AC9 transposase OS=Zea mays PE=4 SV=1	KOG1121	7e-11	Tam3-transposase (Ac family)							GO:0003677;GO:0006310;GO:0032196	DNA binding|DNA recombination|transposition
comp17001_c0_seq1	11	0	22	Inf	Inf	3.11879e-06	0.00035482	Up	703	gi|831294171|ref|XP_012678760.1|PREDICTED: alcohol dehydrogenase 1-like isoform X1 [Clupea harengus]	1.86064e-20	sp|P26325|ADH1_GADMC	4e-20	Alcohol dehydrogenase 1 OS=Gadus morhua subsp. callarias PE=1 SV=1	KOG0022	2e-12	Alcohol dehydrogenase, class III	ko05204;ko00350;ko00010;ko00680;ko00071;ko00830;ko01200;ko01220;ko00625;ko00626;ko00980;ko00982	Chemical carcinogenesis|Tyrosine metabolism|Glycolysis / Gluconeogenesis|Methane metabolism|Fatty acid degradation|Retinol metabolism|Carbon metabolism|Degradation of aromatic compounds|Chloroalkane and chloroalkene degradation|Naphthalene degradation|Metabolism of xenobiotics by cytochrome P450|Drug metabolism - cytochrome P450	12	K00121	frmA, ADH5, adhC	S-(hydroxymethyl)glutathione dehydrogenase / alcohol dehydrogenase	GO:0005737;GO:0004022;GO:0008270	cytoplasm|alcohol dehydrogenase (NAD) activity|zinc ion binding
comp170120_c0_seq1	18.5	0	37	Inf	Inf	5.9378e-07	6.75534e-05	Up	305
comp170202_c0_seq1	56.5	105	8	0.0761905	-3.71425	3.30315e-07	3.75794e-05	Down	322
comp170229_c0_seq1	446.5	176	717	4.07386	2.0264	1.05698e-06	0.000120251	Up	899
comp170291_c0_seq1	23.5	1	46	46	5.52356	6.90171e-07	7.85196e-05	Up	1777	gi|742109368|ref|XP_010871833.1|PREDICTED: transmembrane protein 170B [Esox lucius]	1.09209e-17
comp170499_c0_seq1	85	24	146	6.08333	2.60486	1.20799e-06	0.000137431	Up	1997
comp170533_c0_seq1	15	30	0	0	#NAME?	1.23055e-06	0.000139997	Down	1592	gi|928052858|ref|XP_013875632.1|PREDICTED: uncharacterized protein LOC106525827 [Austrofundulus limnaeus]	5.21984e-95
comp170610_c0_seq4	11	0	22	Inf	Inf	3.11879e-06	0.00035482	Up	1726	gi|966660341|gb|KTF95195.1|hypothetical protein cypCar_00029437 [Cyprinus carpio]	1.94012e-35	sp|P01763|HV302_HUMAN	2e-06	Ig heavy chain V-III region WEA OS=Homo sapiens PE=1 SV=1										GO:0005576;GO:0005886;GO:0003823;GO:0006956;GO:0006958;GO:0038095;GO:0038096;GO:0006955;GO:0045087;GO:0006898;GO:0050776	extracellular region|plasma membrane|antigen binding|complement activation|complement activation, classical pathway|Fc-epsilon receptor signaling pathway|Fc-gamma receptor signaling pathway involved in phagocytosis|immune response|innate immune response|receptor-mediated endocytosis|regulation of immune response
comp170648_c0_seq1	59	2	116	58	5.85798	1.02753e-08	1.16901e-06	Up	1009	gi|831314795|ref|XP_012689983.1|PREDICTED: ankyrin repeat domain-containing protein SOWAHC-like isoform X2 [Clupea harengus]	7.61611e-15
comp170653_c0_seq1	14	0	28	Inf	Inf	1.5297e-06	0.000174032	Up	347
comp170730_c1_seq2	40	2	78	39	5.2854	1.17612e-07	1.33806e-05	Up	953	gi|831303684|ref|XP_012683951.1|PREDICTED: C-X-C motif chemokine 11-like [Clupea harengus]	2.82216e-22	sp|Q2KIQ8|CXL10_BOVIN	8e-09	C-X-C motif chemokine 10 OS=Bos taurus GN=CXCL10 PE=3 SV=1				ko04668;ko04060;ko05164;ko04062;ko04620;ko04622;ko04623	TNF signaling pathway|Cytokine-cytokine receptor interaction|Influenza A|Chemokine signaling pathway|Toll-like receptor signaling pathway|RIG-I-like receptor signaling pathway|Cytosolic DNA-sensing pathway	7	K12671	CXCL10, IP10	C-X-C motif chemokine 10	GO:0009897;GO:0005615;GO:0008009;GO:0048248;GO:0008201;GO:0071222;GO:0070098;GO:0006935;GO:0051607;GO:0042118;GO:0007186;GO:0006955;GO:0006954;GO:0045662;GO:1901740;GO:0030816;GO:0043950;GO:0002690;GO:0090026;GO:0051281;GO:2000406;GO:0042127;GO:1901509;GO:0010819;GO:0032496;GO:0010818	external side of plasma membrane|extracellular space|chemokine activity|CXCR3 chemokine receptor binding|heparin binding|cellular response to lipopolysaccharide|chemokine-mediated signaling pathway|chemotaxis|defense response to virus|endothelial cell activation|G-protein coupled receptor signaling pathway|immune response|inflammatory response|negative regulation of myoblast differentiation|negat…
comp170808_c1_seq1	17	34	0	0	#NAME?	8.08553e-07	9.19878e-05	Down	429
comp170932_c0_seq1	69.5	23	116	5.04348	2.33442	2.79022e-06	0.000317439	Up	769	gi|831301834|ref|XP_012682934.1|PREDICTED: CST complex subunit TEN1 [Clupea harengus]	1.41065e-67	sp|Q86WV5|TEN1L_HUMAN	4e-28	CST complex subunit TEN1 OS=Homo sapiens GN=TEN1 PE=1 SV=2										GO:0000784;GO:0005634;GO:0070188;GO:0003697	nuclear chromosome, telomeric region|nucleus|Stn1-Ten1 complex|single-stranded DNA binding
comp171090_c0_seq1	43	81	5	0.0617284	-4.01792	4.44016e-07	5.05149e-05	Down	330
comp171495_c0_seq1	17	0	34	Inf	Inf	8.08553e-07	9.19878e-05	Up	845	gi|642096831|emb|CDQ78997.1|unnamed protein product [Oncorhynchus mykiss]	3.28338e-32	sp|H3BRN8|CO065_HUMAN	1e-14	Uncharacterized protein C15orf65 OS=Homo sapiens GN=C15orf65 PE=2 SV=1
comp171515_c0_seq1	258	405	111	0.274074	-1.86736	2.21962e-06	0.000252522	Down	778
comp171658_c0_seq2	45	86	4	0.0465116	-4.42626	2.16654e-07	2.46484e-05	Down	2058	gi|929081261|ref|XP_014051080.1|PREDICTED: atrial natriuretic peptide receptor 1-like isoform X3 [Salmo salar]	0	sp|P16066|ANPRA_HUMAN	7e-46	Atrial natriuretic peptide receptor 1 OS=Homo sapiens GN=NPR1 PE=1 SV=1	KOG1023	2e-50	Natriuretic peptide receptor, guanylate cyclase							GO:0008074;GO:0005887;GO:0005886;GO:0043235;GO:0005524;GO:0008528;GO:0005525;GO:0004383;GO:0042562;GO:0016941;GO:0017046;GO:0004672;GO:0007589;GO:0007166;GO:0006182;GO:0042417;GO:0007186;GO:0035556;GO:0016525;GO:0030308;GO:0048662;GO:0030828;GO:0035815;GO:0035810;GO:0007168;GO:0008217;GO:0050880;GO:0043114;GO:0042312	guanylate cyclase complex, soluble|integral component of plasma membrane|plasma membrane|receptor complex|ATP binding|G-protein coupled peptide receptor activity|GTP binding|guanylate cyclase activity|hormone binding|natriuretic peptide receptor activity|peptide hormone binding|protein kinase activity|body fluid secretion|cell surface receptor signaling pathway|cGMP biosynthetic process|dopamine …
comp171825_c1_seq2	2160	747	3573	4.78313	2.25796	5.07557e-07	5.25136e-05	Up	1095	gi|831309331|ref|XP_012687020.1|PREDICTED: uncharacterized protein LOC105903771 [Clupea harengus]	1.5785e-96
comp171864_c0_seq1	70	121	19	0.157025	-2.67094	1.45191e-06	0.000165181	Down	416
comp171957_c0_seq1	41.5	2	81	40.5	5.33985	9.55036e-08	1.08653e-05	Up	1243
comp172028_c0_seq1	47	3	91	30.3333	4.92283	9.45734e-08	1.07595e-05	Up	1938
comp172103_c0_seq2	61.5	123	0	0	#NAME?	5.62493e-10	6.39939e-08	Down	972
comp172206_c0_seq2	127.5	216	39	0.180556	-2.46949	9.19851e-07	0.00010465	Down	562
comp172273_c0_seq1	11.5	0	23	Inf	Inf	2.75813e-06	0.000313787	Up	370
comp172292_c0_seq1	14.5	29	0	0	#NAME?	1.37055e-06	0.000155925	Down	962
comp172303_c0_seq1	189	366	12	0.0327869	-4.93074	3.20097e-10	3.64169e-08	Down	413	gi|512393032|gb|AGO01985.1|heat shock 70kDa protein 5 [Monopterus albus]	4.85589e-18	sp|Q90593|GRP78_CHICK	8e-15	78 kDa glucose-regulated protein OS=Gallus gallus GN=HSPA5 PE=1 SV=1	KOG0100	6e-15	Molecular chaperones GRP78/BiP/KAR2, HSP70 superfamily	ko03060;ko04141;ko05020;ko04918	Protein export|Protein processing in endoplasmic reticulum|Prion diseases|Thyroid hormone synthesis	4	K09490	HSPA5, BIP	heat shock 70kDa protein 5	GO:0009986;GO:0008180;GO:0034663;GO:0005788;GO:0005793;GO:0070062;GO:0005925;GO:0030176;GO:0030496;GO:0043209;GO:0005886;GO:0005524;GO:0043022;GO:0006987;GO:0042149;GO:0071353;GO:0021680;GO:0021589;GO:0006983;GO:0035437;GO:0043066;GO:0030512;GO:0030335;GO:0031398;GO:0051603;GO:0021762;GO:1901998	cell surface|COP9 signalosome|endoplasmic reticulum chaperone complex|endoplasmic reticulum lumen|endoplasmic reticulum-Golgi intermediate compartment|extracellular exosome|focal adhesion|integral component of endoplasmic reticulum membrane|midbody|myelin sheath|plasma membrane|ATP binding|ribosome binding|activation of signaling protein activity involved in unfolded protein response|cellular res…
comp172350_c0_seq1	40	78	2	0.025641	-5.2854	1.17612e-07	1.33806e-05	Down	1049
comp172440_c0_seq3	24.5	46	3	0.0652174	-3.9386	2.09286e-06	0.000238101	Down	1285	gi|966710797|gb|KTG43035.1|hypothetical protein cypCar_00023044 [Cyprinus carpio]	0	sp|Q6RI88|S4A5_RAT	0	Electrogenic sodium bicarbonate cotransporter 4 OS=Rattus norvegicus GN=Slc4a5 PE=1 SV=1	KOG1172	0	Na+-independent Cl/HCO3 exchanger AE1 and related transporters (SLC4 family)	ko04976	Bile secretion	1	K13857	SLC4A5, NBC4	solute carrier family 4 (sodium bicarbonate cotransporter), member 5	GO:0016323;GO:0016021;GO:0005887;GO:0005452;GO:0008510;GO:0098656;GO:0006820;GO:0015701;GO:0033326;GO:0002064;GO:0048311;GO:0010468;GO:0051453;GO:0006885;GO:0003073;GO:0003014;GO:0060041;GO:0035725	basolateral plasma membrane|integral component of membrane|integral component of plasma membrane|inorganic anion exchanger activity|sodium:bicarbonate symporter activity|anion transmembrane transport|anion transport|bicarbonate transport|cerebrospinal fluid secretion|epithelial cell development|mitochondrion distribution|regulation of gene expression|regulation of intracellular pH|regulation of p…
comp172681_c0_seq1	23	46	0	0	#NAME?	2.41268e-07	2.74486e-05	Down	362
comp172755_c0_seq2	84.5	4	165	41.25	5.36632	3.5512e-09	4.04014e-07	Up	594
comp172888_c0_seq1	169	273	65	0.238095	-2.07039	1.81775e-06	0.000206802	Down	750
comp173354_c0_seq1	397.5	680	115	0.169118	-2.5639	2.03555e-07	2.31582e-05	Down	306
comp173412_c1_seq1	19	37	1	0.027027	-5.20945	1.54828e-06	0.000176146	Down	1050
comp173438_c0_seq1	78.5	21	136	6.47619	2.69515	1.13891e-06	0.000129572	Up	577
comp173572_c0_seq1	12	24	0	0	#NAME?	2.44113e-06	0.000277724	Down	499
comp173668_c0_seq1	17	0	34	Inf	Inf	8.08553e-07	9.19878e-05	Up	479
comp173932_c0_seq1	439.5	826	53	0.0641646	-3.96208	1.10755e-09	1.14591e-07	Down	581
comp174010_c0_seq1	5769.5	2327	9212	3.95875	1.98504	2.02087e-06	0.000235913	Up	1076	gi|831304899|ref|XP_012684612.1|PREDICTED: hepcidin-2-like [Clupea harengus]	3.86566e-26	sp|Q7T273|HEPC2_DANRE	2e-15	Hepcidin-2 OS=Danio rerio GN=hamp2 PE=3 SV=3										GO:0005623;GO:0005615;GO:0005179;GO:0097690;GO:0001530;GO:0070891;GO:0042834;GO:0006879;GO:0050829;GO:0050830;GO:0034760;GO:0009617	cell|extracellular space|hormone activity|iron channel inhibitor activity|lipopolysaccharide binding|lipoteichoic acid binding|peptidoglycan binding|cellular iron ion homeostasis|defense response to Gram-negative bacterium|defense response to Gram-positive bacterium|negative regulation of iron ion transmembrane transport|response to bacterium
comp174104_c0_seq1	62.5	6	119	19.8333	4.30986	8.39101e-08	9.54631e-06	Up	527
comp174166_c0_seq1	51	87	15	0.172414	-2.53605	3.07603e-06	0.000349955	Down	672
comp174237_c0_seq1	92.5	165	20	0.121212	-3.04439	3.9241e-07	4.46438e-05	Down	331
comp174313_c0_seq1	12.5	0	25	Inf	Inf	2.16382e-06	0.000246174	Up	1004
comp174344_c0_seq1	56	17	95	5.58824	2.48239	2.92053e-06	0.000332264	Up	1244
comp174369_c0_seq1	394	622	166	0.266881	-1.90573	1.59098e-06	0.000181003	Down	1402
comp174505_c0_seq1	24.5	49	0	0	#NAME?	1.80364e-07	2.05197e-05	Down	453	gi|385141519|gb|AFI42213.1|MHC class I alpha chain	1.76481e-42	sp|P15979|HA1F_CHICK	1e-15	Class I histocompatibility antigen, F10 alpha chain OS=Gallus gallus PE=2 SV=1				ko04144;ko04145;ko04514;ko05203;ko05416;ko04940;ko05320;ko05330;ko05332;ko05166;ko05168;ko05169;ko04612;ko04650	Endocytosis|Phagosome|Cell adhesion molecules (CAMs)|Viral carcinogenesis|Viral myocarditis|Type I diabetes mellitus|Autoimmune thyroid disease|Allograft rejection|Graft-versus-host disease|HTLV-I infection|Herpes simplex infection|Epstein-Barr virus infection|Antigen processing and presentation|Natural killer cell mediated cytotoxicity	14	K06751	MHC1	major histocompatibility complex, class I	GO:0016021;GO:0042612;GO:0042605;GO:0002474;GO:0006955	integral component of membrane|MHC class I protein complex|peptide antigen binding|antigen processing and presentation of peptide antigen via MHC class I|immune response
comp174606_c0_seq1	23.5	44	3	0.0681818	-3.87447	2.43382e-06	0.000276891	Down	406
comp174717_c0_seq1	63.5	113	14	0.123894	-3.01282	9.02373e-07	0.000102661	Down	869	gi|831305842|ref|XP_012685121.1|PREDICTED: creatine kinase B-type isoform X2 [Clupea harengus]	1.0881e-127	sp|P12277|KCRB_HUMAN	4e-118	Creatine kinase B-type OS=Homo sapiens GN=CKB PE=1 SV=1	KOG3581	1e-118	Creatine kinases	ko00330	Arginine and proline metabolism	1	K00933	E2.7.3.2	creatine kinase
comp174743_c0_seq1	12.5	0	25	Inf	Inf	2.16382e-06	0.000246174	Up	398
comp174843_c1_seq1	89.5	26	153	5.88462	2.55695	1.23589e-06	0.000140605	Up	366
comp174907_c0_seq1	11	0	22	Inf	Inf	3.11879e-06	0.00035482	Up	729	gi|831320700|ref|XP_012693190.1|PREDICTED: autism susceptibility gene 2 protein [Clupea harengus]	1.05865e-60	sp|Q8WXX7|AUTS2_HUMAN	2e-34	Autism susceptibility gene 2 protein OS=Homo sapiens GN=AUTS2 PE=1 SV=1										GO:0005634;GO:0003682;GO:0098582;GO:0051571;GO:2000620;GO:0045944;GO:0060013	nucleus|chromatin binding|innate vocalization behavior|positive regulation of histone H3-K4 methylation|positive regulation of histone H4-K16 acetylation|positive regulation of transcription from RNA polymerase II promoter|righting reflex
comp175000_c0_seq2	14.5	0	29	Inf	Inf	1.37055e-06	0.000155925	Up	438
comp175111_c0_seq2	867.5	1735	0	0	#NAME?	3.09569e-20	3.19359e-18	Down	1585
comp175189_c0_seq2	18.5	37	0	0	#NAME?	5.9378e-07	6.75534e-05	Down	3123	gi|528478702|ref|XP_005171824.1|PREDICTED: zinc finger BED domain-containing protein 1-like [Danio rerio]	2.12473e-113	sp|O96006|ZBED1_HUMAN	1e-23	Zinc finger BED domain-containing protein 1 OS=Homo sapiens GN=ZBED1 PE=1 SV=1	KOG1121	4e-24	Tam3-transposase (Ac family)							GO:0000228;GO:0003677;GO:0046872;GO:0004803	nuclear chromosome|DNA binding|metal ion binding|transposase activity
comp175203_c0_seq1	78.5	143	14	0.0979021	-3.35252	2.83887e-07	3.22973e-05	Down	628
comp175203_c1_seq1	104.5	184	25	0.13587	-2.87971	4.59737e-07	5.23035e-05	Down	614
comp175285_c0_seq1	27	51	3	0.0588235	-4.08746	1.44112e-06	0.000163954	Down	2473	gi|831308908|ref|XP_012686786.1|PREDICTED: carboxypeptidase E [Clupea harengus]	0	sp|P37892|CBPE_LOPAM	0	Carboxypeptidase E OS=Lophius americanus GN=cpe PE=2 SV=1	KOG2649	0	Zinc carboxypeptidase	ko04940	Type I diabetes mellitus	1	K01294	CPE	carboxypeptidase E	GO:0005576;GO:0030658;GO:0004181;GO:0008270	extracellular region|transport vesicle membrane|metallocarboxypeptidase activity|zinc ion binding
comp175372_c0_seq1	63	107	19	0.17757	-2.49354	2.39908e-06	0.000272939	Down	2157	gi|831293149|ref|XP_012678190.1|PREDICTED: interleukin-8-like [Clupea harengus]	1.07336e-06
comp175437_c1_seq1	11.5	23	0	0	#NAME?	2.75813e-06	0.000313787	Down	872	gi|831282772|ref|XP_012672533.1|PREDICTED: thrombospondin-2 isoform X1 [Clupea harengus]	7.68531e-74	sp|P35440|TSP2_CHICK	6e-65	Thrombospondin-2 OS=Gallus gallus GN=THBS2 PE=2 SV=1				ko04510;ko04145;ko04151;ko04512;ko05144	Focal adhesion|Phagosome|PI3K-Akt signaling pathway|ECM-receptor interaction|Malaria	5	K04659	THBS2S	thrombospondin 2/3/4/5	GO:0005604;GO:0031091;GO:0005509;GO:0008201;GO:0007155;GO:0016525	basement membrane|platelet alpha granule|calcium ion binding|heparin binding|cell adhesion|negative regulation of angiogenesis
comp175468_c0_seq2	481	745	217	0.291275	-1.77955	2.12075e-06	0.00021942	Down	834	gi|831306906|ref|XP_012685698.1|PREDICTED: insulin-like growth factor I [Clupea harengus]	6.55698e-87	sp|Q90325|IGF1A_CYPCA	5e-79	Insulin-like growth factor I, adult form OS=Cyprinus carpio PE=2 SV=1				ko04114;ko04115;ko04510;ko04550;ko04014;ko04015;ko04066;ko04068;ko04150;ko04151;ko04152;ko05200;ko05202;ko05205;ko05214;ko05215;ko05218;ko05410;ko05414;ko04211;ko04213;ko04913;ko04914;ko04960;ko04730;ko04750	Oocyte meiosis|p53 signaling pathway|Focal adhesion|Signaling pathways regulating pluripotency of stem cells|Ras signaling pathway|Rap1 signaling pathway|HIF-1 signaling pathway|FoxO signaling pathway|mTOR signaling pathway|PI3K-Akt signaling pathway|AMPK signaling pathway|Pathways in cancer|Transcriptional misregulation in cancers|Proteoglycans in cancer|Glioma|Prostate cancer|Melanoma|Hypertrop…	26	K05459	IGF1	insulin-like growth factor 1	GO:0005615	extracellular space
comp175727_c0_seq1	67	18	116	6.44444	2.68806	1.51333e-06	0.000172169	Up	983	gi|831301127|ref|XP_012682551.1|PREDICTED: monocarboxylate transporter 4-like [Clupea harengus]	1.96761e-101	sp|P57788|MOT4_CHICK	3e-87	Monocarboxylate transporter 4 OS=Gallus gallus GN=SLC16A3 PE=2 SV=1	KOG2504	9e-74	Monocarboxylate transporter	ko05230	Central carbon metabolism in cancer	1	K08180	SLC16A3	MFS transporter, MCP family, solute carrier family 16 (monocarboxylic acid transporters), member 3	GO:0015629;GO:0005887;GO:0031965;GO:0015129;GO:0044822;GO:0015293	actin cytoskeleton|integral component of plasma membrane|nuclear membrane|lactate transmembrane transporter activity|poly(A) RNA binding|symporter activity
comp175729_c0_seq1	13	0	26	Inf	Inf	1.92207e-06	0.000218671	Up	406
comp175835_c0_seq1	11	0	22	Inf	Inf	3.11879e-06	0.00035482	Up	812
comp175839_c0_seq4	24	0	48	Inf	Inf	1.98624e-07	2.25971e-05	Up	1863	gi|928051036|ref|XP_013874664.1|PREDICTED: trihelix transcription factor GT-3a-like	2.11124e-51	sp|Q8IWY8|ZSC29_HUMAN	2e-11	Zinc finger and SCAN domain-containing protein 29 OS=Homo sapiens GN=ZSCAN29 PE=1 SV=2	KOG1721	4e-11	FOG: Zn-finger							GO:0005634;GO:0003677;GO:0046872;GO:0000981;GO:0006357;GO:0006351	nucleus|DNA binding|metal ion binding|RNA polymerase II transcription factor activity, sequence-specific DNA binding|regulation of transcription from RNA polymerase II promoter|transcription, DNA-templated
comp175846_c0_seq3	15	1	29	29	4.85798	3.24778e-06	0.000369495	Up	1296	gi|831291620|ref|XP_012677358.1|PREDICTED: protein NLRC3-like [Clupea harengus]	5.32869e-92	sp|Q7RTR2|NLRC3_HUMAN	7e-26	Protein NLRC3 OS=Homo sapiens GN=NLRC3 PE=2 SV=2	KOG4308	1e-21	LRR-containing protein							GO:0005737;GO:0005524;GO:0007249;GO:0043124;GO:0032715;GO:0032088;GO:0032720;GO:0031396;GO:0032496;GO:0042110	cytoplasm|ATP binding|I-kappaB kinase/NF-kappaB signaling|negative regulation of I-kappaB kinase/NF-kappaB signaling|negative regulation of interleukin-6 production|negative regulation of NF-kappaB transcription factor activity|negative regulation of tumor necrosis factor production|regulation of protein ubiquitination|response to lipopolysaccharide|T cell activation
comp175858_c0_seq1	59.5	112	7	0.0625	-4	1.71237e-07	1.94814e-05	Down	512
comp175885_c0_seq1	57	114	0	0	#NAME?	1.00882e-09	1.14771e-07	Down	1383	gi|831318066|ref|XP_012691750.1|PREDICTED: zinc finger protein 142 [Clupea harengus]	2.49413e-72	sp|P52746|ZN142_HUMAN	3e-43	Zinc finger protein 142 OS=Homo sapiens GN=ZNF142 PE=2 SV=4	KOG1721	7e-44	FOG: Zn-finger							GO:0005634;GO:0003677;GO:0046872;GO:0006355;GO:0006351	nucleus|DNA binding|metal ion binding|regulation of transcription, DNA-templated|transcription, DNA-templated
comp175936_c0_seq1	26	52	0	0	#NAME?	1.35498e-07	1.54154e-05	Down	460
comp176095_c0_seq1	23.5	0	47	Inf	Inf	2.18851e-07	2.48983e-05	Up	495	gi|908527189|ref|XP_013132550.1|PREDICTED: asialoglycoprotein receptor 2-like [Oreochromis niloticus]	2.47342e-07
comp176184_c2_seq1	14	0	28	Inf	Inf	1.5297e-06	0.000174032	Up	325
comp176217_c0_seq1	18.5	0	37	Inf	Inf	5.9378e-07	6.75534e-05	Up	1463
comp176301_c1_seq1	11.5	23	0	0	#NAME?	2.75813e-06	0.000313787	Down	308
comp176311_c0_seq1	966	102	1830	17.9412	4.1652	2.74725e-10	3.1255e-08	Up	2211	gi|189516081|ref|XP_001341582.2|PREDICTED: protein lifeguard 1 [Danio rerio] gi|528471597|ref|XP_005171397.1| PREDICTED: protein lifeguard 1 [Danio rerio]	8.92358e-77	sp|Q7Z429|LFG1_HUMAN	4e-48	Protein lifeguard 1 OS=Homo sapiens GN=GRINA PE=2 SV=1	KOG2322	1e-38	N-methyl-D-aspartate receptor glutamate-binding subunit							GO:0005783;GO:0005794;GO:0016021;GO:0032469;GO:1902236	endoplasmic reticulum|Golgi apparatus|integral component of membrane|endoplasmic reticulum calcium ion homeostasis|negative regulation of endoplasmic reticulum stress-induced intrinsic apoptotic signaling pathway
comp176362_c0_seq1	1069.5	302	1837	6.08278	2.60473	1.29666e-07	1.47519e-05	Up	322
comp176378_c0_seq1	12.5	25	0	0	#NAME?	2.16382e-06	0.000246174	Down	541
comp176405_c1_seq1	29.5	59	0	0	#NAME?	7.08911e-08	8.06517e-06	Down	511
comp176441_c0_seq1	66.5	125	8	0.064	-3.96578	1.28932e-07	1.46684e-05	Down	304
comp176582_c0_seq1	15	30	0	0	#NAME?	1.23055e-06	0.000139997	Down	846
comp176712_c0_seq2	17	34	0	0	#NAME?	8.08553e-07	9.19878e-05	Down	672
comp176753_c0_seq1	26	4	48	12	3.58496	2.6065e-06	0.000296537	Up	450
comp176756_c0_seq1	12	0	24	Inf	Inf	2.44113e-06	0.000277724	Up	761
comp176813_c0_seq1	46	82	10	0.121951	-3.03562	1.65859e-06	0.000188695	Down	506
comp176984_c0_seq1	23	45	1	0.0222222	-5.49185	7.53919e-07	8.57721e-05	Down	1645	gi|831291251|ref|XP_012677160.1|PREDICTED: LOW QUALITY PROTEIN: vitellogenin-like [Clupea harengus]	0	sp|Q92093|VIT_ONCMY	0	Vitellogenin OS=Oncorhynchus mykiss GN=vtg1 PE=1 SV=1	KOG4338	7e-17	Predicted lipoprotein							GO:0005829;GO:0005615;GO:0060417;GO:0005319;GO:0045735;GO:0005102;GO:0032355;GO:0032868;GO:1903165	cytosol|extracellular space|yolk|lipid transporter activity|nutrient reservoir activity|receptor binding|response to estradiol|response to insulin|response to polycyclic arene
comp177064_c0_seq2	21.5	0	43	Inf	Inf	3.24281e-07	3.68929e-05	Up	639
comp177097_c1_seq1	15	30	0	0	#NAME?	1.23055e-06	0.000139997	Down	344
comp177101_c1_seq2	18.5	0	37	Inf	Inf	5.9378e-07	6.75534e-05	Up	851
comp177272_c0_seq1	18	35	1	0.0285714	-5.12928	1.85938e-06	0.000211538	Down	913
comp177289_c0_seq1	102.5	166	39	0.23494	-2.08964	2.84184e-06	0.000323312	Down	738
comp177294_c0_seq1	677.5	330	1025	3.10606	1.63509	2.97493e-06	0.000338453	Up	347
comp177414_c0_seq1	23.5	47	0	0	#NAME?	2.18851e-07	2.48983e-05	Down	855
comp177681_c0_seq1	233	56	410	7.32143	2.87213	1.30533e-07	1.48505e-05	Up	1475	gi|597759778|ref|XP_007241550.1|PREDICTED: dehydrogenase/reductase SDR family member 12 [Astyanax mexicanus]	9.79478e-178	sp|A6QP05|DHR12_BOVIN	3e-145	Dehydrogenase/reductase SDR family member 12 OS=Bos taurus GN=DHRS12 PE=2 SV=1	KOG1208	1e-91	Dehydrogenases with different specificities (related to short-chain alcohol dehydrogenases)							GO:0016491	oxidoreductase activity
comp177696_c0_seq1	48.5	84	13	0.154762	-2.69188	2.59417e-06	0.000295135	Down	402
comp177794_c1_seq1	16.5	33	0	0	#NAME?	8.97308e-07	0.000102085	Down	379
comp177835_c0_seq1	37	74	0	0	#NAME?	1.94039e-08	2.20755e-06	Down	1171
comp178016_c0_seq1	99	181	17	0.0939227	-3.41238	1.42647e-07	1.62287e-05	Down	361
comp178021_c1_seq1	19.5	39	0	0	#NAME?	4.84427e-07	5.51124e-05	Down	376	gi|831272412|ref|XP_012674260.1|PREDICTED: H/ACA ribonucleoprotein complex subunit 4 isoform X1 [Clupea harengus]	1.79311e-22	sp|O60832|DKC1_HUMAN	6e-09	H/ACA ribonucleoprotein complex subunit 4 OS=Homo sapiens GN=DKC1 PE=1 SV=3	KOG2529	1e-09	Pseudouridine synthase	ko03008	Ribosome biogenesis in eukaryotes	1	K11131	DKC1, NOLA4, CBF5	H/ACA ribonucleoprotein complex subunit 4
comp178036_c0_seq1	11	22	0	0	#NAME?	3.11879e-06	0.00035482	Down	666
comp178044_c0_seq5	19.5	39	0	0	#NAME?	4.84427e-07	5.51124e-05	Down	847	gi|831321009|ref|XP_012693362.1|PREDICTED: interleukin-1 receptor accessory protein [Clupea harengus] gi|831321011|ref|XP_012693363.1| PREDICTED: interleukin-1 receptor accessory protein [Clupea harengus]	2.23394e-37	sp|P59822|IL1AP_MACMU	7e-21	Interleukin-1 receptor accessory protein OS=Macaca mulatta GN=IL1RAP PE=1 SV=1				ko04210;ko04060;ko04750	Apoptosis|Cytokine-cytokine receptor interaction|Inflammatory mediator regulation of TRP channels	3	K04723	IL1RAP	interleukin 1 receptor accessory protein	GO:0005576;GO:0016021;GO:0005886;GO:0004908;GO:0042094	extracellular region|integral component of membrane|plasma membrane|interleukin-1 receptor activity|interleukin-2 biosynthetic process
comp178115_c0_seq1	34	5	63	12.6	3.65535	1.3338e-06	0.000151744	Up	739
comp178236_c0_seq1	13.5	0	27	Inf	Inf	1.71196e-06	0.000194767	Up	380
comp178236_c1_seq1	34	2	66	33	5.04439	2.78787e-07	3.17171e-05	Up	1039
comp178307_c0_seq1	2412	4209	615	0.146115	-2.77482	9.43912e-08	1.10191e-05	Down	1452	gi|831323460|ref|XP_012694703.1|PREDICTED: histone H1.0-B [Clupea harengus]	1.88515e-35	sp|P10922|H10_MOUSE	2e-29	Histone H1.0 OS=Mus musculus GN=H1f0 PE=2 SV=4	KOG4012	1e-30	Histone H1							GO:0015629;GO:0005794;GO:0000790;GO:0005719;GO:0005654;GO:0000786;GO:0005634;GO:0031490;GO:0044822;GO:0006334	actin cytoskeleton|Golgi apparatus|nuclear chromatin|nuclear euchromatin|nucleoplasm|nucleosome|nucleus|chromatin DNA binding|poly(A) RNA binding|nucleosome assembly
comp178323_c0_seq2	37	74	0	0	#NAME?	1.94039e-08	2.20755e-06	Down	383
comp178518_c0_seq1	11.5	23	0	0	#NAME?	2.75813e-06	0.000313787	Down	560
comp178588_c0_seq1	21.5	43	0	0	#NAME?	3.24281e-07	3.68929e-05	Down	312
comp178686_c0_seq2	13	0	26	Inf	Inf	1.92207e-06	0.000218671	Up	767
comp17870_c0_seq1	16	0	32	Inf	Inf	9.96143e-07	0.00011333	Up	328
comp178748_c0_seq1	37	6	68	11.3333	3.5025	1.33626e-06	0.000152025	Up	1295
comp178995_c0_seq1	53	4	102	25.5	4.67243	8.45315e-08	9.61701e-06	Up	3474	gi|908560812|ref|XP_013123695.1|PREDICTED: uncharacterized protein LOC106097785	0
comp179105_c0_seq1	11.5	0	23	Inf	Inf	2.75813e-06	0.000313787	Up	809	gi|966705627|gb|KTG37868.1|hypothetical protein cypCar_00025588 [Cyprinus carpio]	1.66737e-06
comp179251_c0_seq2	105	210	0	0	#NAME?	6.21158e-12	7.06681e-10	Down	792	gi|512847427|ref|XP_004915339.1|PREDICTED: uncharacterized protein LOC101732866 [Xenopus (Silurana) tropicalis] gi|512847579|ref|XP_004915358.1| PREDICTED: uncharacterized protein LOC101735068 [Xenopus (Silurana) tropicalis]	8.38888e-19
comp179264_c0_seq5	11.5	0	23	Inf	Inf	2.75813e-06	0.000313787	Up	726	gi|831278945|ref|XP_012670420.1|PREDICTED: zinc finger protein 408 [Clupea harengus]	9.82372e-27
comp179485_c0_seq1	25	50	0	0	#NAME?	1.63872e-07	1.86434e-05	Down	1000
comp179528_c0_seq2	22.5	45	0	0	#NAME?	2.66121e-07	3.02762e-05	Down	740
comp179599_c0_seq1	29.5	0	59	Inf	Inf	7.08911e-08	8.06517e-06	Up	703
comp179635_c0_seq2	42	75	9	0.12	-3.05889	1.91175e-06	0.000217496	Down	330
comp179685_c0_seq1	13.5	27	0	0	#NAME?	1.71196e-06	0.000194767	Down	355
comp179694_c0_seq1	41	7	75	10.7143	3.42146	1.184e-06	0.000134702	Up	329
comp179797_c0_seq1	389	774	4	0.00516796	-7.59619	6.07121e-15	6.2815e-13	Down	1198	gi|831271412|ref|XP_012695479.1|PREDICTED: caspase-7-like [Clupea harengus]	3.30941e-145	sp|P97864|CASP7_MOUSE	1e-42	Caspase-7 OS=Mus musculus GN=Casp7 PE=1 SV=2	KOG3573	3e-41	Caspase, apoptotic cysteine protease	ko04210;ko04668;ko04932;ko05133;ko05134;ko05010	Apoptosis|TNF signaling pathway|Non-alcoholic fatty liver disease (NAFLD)|Pertussis|Legionellosis|Alzheimer's disease	6	K04397	CASP7	caspase 7	GO:0005737;GO:0005829;GO:0005634;GO:0004190;GO:0004197;GO:0097153;GO:0097200;GO:0006915;GO:0097194;GO:0007507;GO:0051402;GO:0016485;GO:0006508;GO:0009411	cytoplasm|cytosol|nucleus|aspartic-type endopeptidase activity|cysteine-type endopeptidase activity|cysteine-type endopeptidase activity involved in apoptotic process|cysteine-type endopeptidase activity involved in execution phase of apoptosis|apoptotic process|execution phase of apoptosis|heart development|neuron apoptotic process|protein processing|proteolysis|response to UV
comp179850_c0_seq1	65	111	19	0.171171	-2.54649	2.07501e-06	0.000236071	Down	648
comp179868_c0_seq1	147.5	293	2	0.00682594	-7.19476	6.29735e-12	7.16439e-10	Down	2443	gi|765171260|ref|XP_011471993.1|PREDICTED: uncharacterized protein LOC105353863 [Oryzias latipes]	1.57464e-15
comp179874_c0_seq1	11.5	0	23	Inf	Inf	2.75813e-06	0.000313787	Up	433
comp179999_c0_seq1	135	231	39	0.168831	-2.56635	6.68033e-07	7.6001e-05	Down	534
comp180022_c0_seq1	186	334	38	0.113772	-3.13578	8.24534e-08	9.38058e-06	Down	455
comp180053_c0_seq2	399.5	186	613	3.2957	1.72058	2.65627e-06	0.000302199	Up	598
comp180238_c0_seq1	15.5	31	0	0	#NAME?	1.10657e-06	0.000125892	Down	522
comp180253_c1_seq1	26	0	52	Inf	Inf	1.35498e-07	1.54154e-05	Up	633	gi|831327569|ref|XP_012696956.1|PREDICTED: complement C1q-like protein 2 [Clupea harengus]	9.63724e-27
comp180322_c0_seq1	54	11	97	8.81818	3.14048	1.00515e-06	0.000114354	Up	398
comp180335_c0_seq2	86.5	172	1	0.00581395	-7.42626	1.82229e-10	2.07319e-08	Down	1740
comp180376_c0_seq2	5546	1103	9989	9.05621	3.17891	5.95282e-08	6.159e-06	Up	1131
comp180416_c0_seq1	141.5	0	283	Inf	Inf	4.04674e-13	4.60391e-11	Up	386
comp180500_c0_seq1	80.5	13	148	11.3846	3.50901	1.90365e-07	2.16575e-05	Up	755
comp180553_c0_seq1	33.5	65	2	0.0307692	-5.02237	3.00253e-07	3.41593e-05	Down	1131
comp180643_c0_seq1	364	102	626	6.13725	2.61759	1.82321e-07	2.07424e-05	Up	783
comp180818_c0_seq2	517.5	868	167	0.192396	-2.37785	3.25644e-07	3.36923e-05	Down	938	gi|742103346|ref|XP_010869932.1|PREDICTED: hydroxysteroid 11-beta-dehydrogenase 1-like protein [Esox lucius]	7.31554e-134	sp|Q6PUF3|DHI1L_DANRE	1e-126	Hydroxysteroid 11-beta-dehydrogenase 1-like protein OS=Danio rerio GN=hsd11b1l PE=2 SV=1	KOG1205	7e-78	Predicted dehydrogenase	ko05204;ko00140;ko00980	Chemical carcinogenesis|Steroid hormone biosynthesis|Metabolism of xenobiotics by cytochrome P450	3	K15680	HSD11B1	corticosteroid 11-beta-dehydrogenase isozyme 1	GO:0005576;GO:0016229	extracellular region|steroid dehydrogenase activity
comp180824_c0_seq2	21.5	2	41	20.5	4.35755	1.97943e-06	0.000225196	Up	559
comp180865_c1_seq1	86.5	13	160	12.3077	3.62149	1.23018e-07	1.39955e-05	Up	772
comp180865_c2_seq1	25	0	50	Inf	Inf	1.63872e-07	1.86434e-05	Up	440	gi|938070069|gb|KPP68868.1|hypothetical protein Z043_112414 [Scleropages formosus]	4.88106e-82	sp|P09330|PRPS2_RAT	2e-81	Ribose-phosphate pyrophosphokinase 2 OS=Rattus norvegicus GN=Prps2 PE=1 SV=3	KOG1448	9e-82	Ribose-phosphate pyrophosphokinase	ko00030;ko00230;ko01200;ko01230	Pentose phosphate pathway|Purine metabolism|Carbon metabolism|Biosynthesis of amino acids	4	K00948	PRPS, prsA	ribose-phosphate pyrophosphokinase	GO:0070062;GO:0043234;GO:0002189;GO:0043531;GO:0016208;GO:0005524;GO:0030246;GO:0019003;GO:0016301;GO:0000287;GO:0042803;GO:0004749;GO:0006015;GO:0006167;GO:0009165;GO:0031100;GO:0019693	extracellular exosome|protein complex|ribose phosphate diphosphokinase complex|ADP binding|AMP binding|ATP binding|carbohydrate binding|GDP binding|kinase activity|magnesium ion binding|protein homodimerization activity|ribose phosphate diphosphokinase activity|5-phosphoribose 1-diphosphate biosynthetic process|AMP biosynthetic process|nucleotide biosynthetic process|organ regeneration|ribose pho…
comp180884_c0_seq1	624	1108	140	0.126354	-2.98446	3.52376e-08	3.64581e-06	Down	441
comp180908_c0_seq1	28.5	52	5	0.0961538	-3.37851	2.7055e-06	0.0003078	Down	462
comp181029_c0_seq1	7041	2564	11518	4.4922	2.16742	1.4888e-06	0.000173801	Up	347	gi|831321549|ref|XP_012693655.1|PREDICTED: uncharacterized protein LOC105909562 [Clupea harengus]	1.83497e-36							ko04975;ko04977	Fat digestion and absorption|Vitamin digestion and absorption	2	K14462	APOB	apolipoprotein B
comp181130_c0_seq1	1269	2142	396	0.184874	-2.43539	2.39333e-07	2.46902e-05	Down	1701	gi|831306585|ref|XP_012685520.1|PREDICTED: aquaporin-7-like [Clupea harengus]	9.39055e-142	sp|O54794|AQP7_MOUSE	6e-77	Aquaporin-7 OS=Mus musculus GN=Aqp7 PE=2 SV=1	KOG0224	9e-75	Aquaporin (major intrinsic protein family)	ko03320;ko04923	PPAR signaling pathway|Regulation of lipolysis in adipocyte	2	K08771	AQP7	aquaporin-7	GO:0031526;GO:0005911;GO:0005737;GO:0005887;GO:0005886;GO:0030529;GO:0015254;GO:0015265;GO:0015204;GO:0015250;GO:0009992;GO:0015793;GO:0034220;GO:0070295;GO:0042493;GO:0007283;GO:0071918;GO:0006833	brush border membrane|cell-cell junction|cytoplasm|integral component of plasma membrane|plasma membrane|ribonucleoprotein complex|glycerol channel activity|urea channel activity|urea transmembrane transporter activity|water channel activity|cellular water homeostasis|glycerol transport|ion transmembrane transport|renal water absorption|response to drug|spermatogenesis|urea transmembrane transpor…
comp181166_c0_seq1	13	0	26	Inf	Inf	1.92207e-06	0.000218671	Up	2092
comp181264_c0_seq2	1254	1990	518	0.260302	-1.94174	1.19781e-06	0.000123569	Down	1416	gi|642123695|emb|CDQ62741.1|unnamed protein product [Oncorhynchus mykiss]	6.62599e-65	sp|Q78P75|DYL2_RAT	3e-56	Dynein light chain 2, cytoplasmic OS=Rattus norvegicus GN=Dynll2 PE=1 SV=1	KOG3430	8e-57	Dynein light chain type 1	ko04962	Vasopressin-regulated water reabsorption	1	K10418	DYNLL	dynein light chain LC8-type	GO:0005813;GO:0005737;GO:0030286;GO:0016020;GO:0005874;GO:0016459;GO:0005634;GO:0008092;GO:0003774;GO:0007017;GO:0008039;GO:0006810	centrosome|cytoplasm|dynein complex|membrane|microtubule|myosin complex|nucleus|cytoskeletal protein binding|motor activity|microtubule-based process|synaptic target recognition|transport
comp181270_c0_seq1	11	22	0	0	#NAME?	3.11879e-06	0.00035482	Down	923
comp181290_c0_seq6	14.5	0	29	Inf	Inf	1.37055e-06	0.000155925	Up	974	gi|808873507|gb|KKF22818.1|hypothetical protein EH28_14643 [Larimichthys crocea]	3.87698e-13
comp181347_c0_seq1	20	0	40	Inf	Inf	4.37858e-07	4.98144e-05	Up	969
comp181353_c1_seq1	28.5	4	53	13.25	3.72792	1.84055e-06	0.000209396	Up	450
comp181437_c0_seq4	15	30	0	0	#NAME?	1.23055e-06	0.000139997	Down	340
comp181464_c0_seq1	13	0	26	Inf	Inf	1.92207e-06	0.000218671	Up	348
comp181475_c0_seq2	11	22	0	0	#NAME?	3.11879e-06	0.00035482	Down	660
comp181540_c0_seq1	15.5	31	0	0	#NAME?	1.10657e-06	0.000125892	Down	558
comp181540_c1_seq2	21	42	0	0	#NAME?	3.58241e-07	4.07565e-05	Down	907
comp181547_c0_seq1	4687	2039	7335	3.59735	1.84694	2.51807e-06	0.00025977	Up	1283	gi|831290300|ref|XP_012676634.1|PREDICTED: receptor expression-enhancing protein 5 [Clupea harengus]	5.53413e-87	sp|Q00765|REEP5_HUMAN	2e-75	Receptor expression-enhancing protein 5 OS=Homo sapiens GN=REEP5 PE=1 SV=3	KOG1725	9e-59	Protein involved in membrane traffic (YOP1/TB2/DP1/HVA22 family)							GO:0070062;GO:0016021	extracellular exosome|integral component of membrane
comp181555_c0_seq1	42.5	85	0	0	#NAME?	8.05839e-09	9.16789e-07	Down	544
comp181558_c0_seq1	11	22	0	0	#NAME?	3.11879e-06	0.00035482	Down	781
comp181568_c0_seq1	12	24	0	0	#NAME?	2.44113e-06	0.000277724	Down	660
comp181628_c0_seq1	98	0	196	Inf	Inf	1.13986e-11	1.29679e-09	Up	309
comp181664_c0_seq1	14.5	29	0	0	#NAME?	1.37055e-06	0.000155925	Down	376
comp181673_c0_seq2	14.5	29	0	0	#NAME?	1.37055e-06	0.000155925	Down	2286	gi|831321398|ref|XP_012693571.1|PREDICTED: steroid hormone receptor ERR2 [Clupea harengus]	0	sp|O95718|ERR2_HUMAN	0	Steroid hormone receptor ERR2 OS=Homo sapiens GN=ESRRB PE=1 SV=2	KOG3575	0	FOG: Hormone receptors	ko04550	Signaling pathways regulating pluripotency of stem cells	1	K08553	NR3B2, ESRRB	estrogen-related receptor beta	GO:0005654;GO:0005634;GO:0000980;GO:0004879;GO:0043565;GO:0005496;GO:0003707;GO:0003713;GO:0008134;GO:0008270;GO:0010467;GO:0030522;GO:0045944;GO:0006355;GO:0019827;GO:0006367;GO:0001834;GO:0001831	nucleoplasm|nucleus|RNA polymerase II distal enhancer sequence-specific DNA binding|RNA polymerase II transcription factor activity, ligand-activated sequence-specific DNA binding|sequence-specific DNA binding|steroid binding|steroid hormone receptor activity|transcription coactivator activity|transcription factor binding|zinc ion binding|gene expression|intracellular receptor signaling pathway|p…
comp181835_c0_seq1	15.5	0	31	Inf	Inf	1.10657e-06	0.000125892	Up	1345	gi|160774047|gb|AAI55298.1|LOC567658 protein [Danio rerio]	5.11575e-55
comp181923_c0_seq1	48.5	5	92	18.4	4.20163	2.34746e-07	2.67067e-05	Up	357
comp181993_c0_seq1	15	0	30	Inf	Inf	1.23055e-06	0.000139997	Up	367
comp182053_c1_seq1	13.5	27	0	0	#NAME?	1.71196e-06	0.000194767	Down	315
comp182082_c1_seq1	35.5	5	66	13.2	3.72247	1.10489e-06	0.000125702	Up	458
comp182163_c0_seq2	1117	385	1849	4.8026	2.26381	4.22772e-07	4.80981e-05	Up	1881	gi|831272848|ref|XP_012676694.1|PREDICTED: beta-2-glycoprotein 1-like [Clupea harengus]	0	sp|P26644|APOH_RAT	3e-28	Beta-2-glycoprotein 1 OS=Rattus norvegicus GN=Apoh PE=2 SV=2	KOG4297	1e-24	C-type lectin							GO:0009986;GO:0005737;GO:0005615;GO:0005886;GO:0008201;GO:0008289;GO:0007568;GO:0007596;GO:0060268;GO:0031100;GO:0010898;GO:0034014;GO:0034197	cell surface|cytoplasm|extracellular space|plasma membrane|heparin binding|lipid binding|aging|blood coagulation|negative regulation of respiratory burst|organ regeneration|positive regulation of triglyceride catabolic process|response to triglyceride|triglyceride transport
comp182238_c1_seq1	41	72	10	0.138889	-2.848	2.71934e-06	0.000309375	Down	608
comp182286_c0_seq1	42.5	83	2	0.0240964	-5.37504	8.32589e-08	9.47223e-06	Down	930	gi|37678182|gb|AAP49009.1|transposase [Rana pipiens] gi|39753972|tpg|DAA01561.1| TPA_exp: transposase [Rana pipiens]	3.91702e-23
comp182302_c0_seq1	25.5	51	0	0	#NAME?	1.4897e-07	1.69481e-05	Down	930
comp182316_c0_seq1	26.5	53	0	0	#NAME?	1.23313e-07	1.40291e-05	Down	324
comp182335_c0_seq1	15.5	31	0	0	#NAME?	1.10657e-06	0.000125892	Down	1084
comp182355_c0_seq2	47	9	85	9.44444	3.23947	1.15087e-06	0.000130932	Up	314
comp182360_c2_seq1	9339.5	2789	15890	5.69738	2.5103	8.40365e-07	9.8103e-05	Up	1084	gi|831314545|ref|XP_012689848.1|PREDICTED: trypsin inhibitor ClTI-1-like [Clupea harengus]	1.49969e-32	sp|Q8CAC8|ISK10_MOUSE	6e-10	Serine protease inhibitor Kazal-type 10 OS=Mus musculus GN=Spink10 PE=2 SV=1	KOG3649	5e-07	FOG: Kazal-type serine protease inhibitor domain							GO:0016021;GO:0004867	integral component of membrane|serine-type endopeptidase inhibitor activity
comp182411_c0_seq2	454	692	216	0.312139	-1.67974	2.84688e-06	0.000294548	Down	1597	gi|831280639|ref|XP_012671363.1|PREDICTED: carbohydrate deacetylase isoform X1 [Clupea harengus] gi|831280641|ref|XP_012671364.1| PREDICTED: carbohydrate deacetylase isoform X1 [Clupea harengus]	0	sp|A2BIR6|YDJC_DANRE	8e-152	UPF0249 protein ydjC homolog OS=Danio rerio GN=ydjc PE=3 SV=1										GO:0016810;GO:0000287;GO:0005975	hydrolase activity, acting on carbon-nitrogen (but not peptide) bonds|magnesium ion binding|carbohydrate metabolic process
comp182445_c0_seq2	11	0	22	Inf	Inf	3.11879e-06	0.00035482	Up	483
comp182504_c0_seq2	12	0	24	Inf	Inf	2.44113e-06	0.000277724	Up	312
comp182580_c0_seq3	1430.5	2589	272	0.10506	-3.25072	1.21016e-08	1.41272e-06	Down	1644	gi|831304879|ref|XP_012684600.1|PREDICTED: frizzled-like isoform X1 [Clupea harengus] gi|831304881|ref|XP_012684601.1| PREDICTED: frizzled-like isoform X2 [Clupea harengus]	2.60186e-115	sp|Q9I9M5|FZD1_XENLA	4e-44	Frizzled-1 OS=Xenopus laevis GN=fzd1 PE=2 SV=1	KOG3577	3e-44	Smoothened and related G-protein-coupled receptors	ko04550;ko04310;ko04390;ko05200;ko05205;ko05217;ko05166;ko04916	Signaling pathways regulating pluripotency of stem cells|Wnt signaling pathway|Hippo signaling pathway|Pathways in cancer|Proteoglycans in cancer|Basal cell carcinoma|HTLV-I infection|Melanogenesis	8	K02432	FZD1_7, fz	frizzled 1/7	GO:0016021;GO:0005886;GO:0004930;GO:0042813;GO:0007275;GO:0016055	integral component of membrane|plasma membrane|G-protein coupled receptor activity|Wnt-activated receptor activity|multicellular organismal development|Wnt signaling pathway
comp182606_c0_seq1	34.5	62	7	0.112903	-3.14684	2.47087e-06	0.000281107	Down	407
comp182612_c0_seq2	1067	1718	416	0.242142	-2.04607	8.55984e-07	8.83053e-05	Down	424
comp182678_c0_seq1	11	0	22	Inf	Inf	3.11879e-06	0.00035482	Up	338
comp182697_c0_seq2	76	1	151	151	7.2384	5.22532e-10	5.94477e-08	Up	2904	gi|831327631|ref|XP_012696990.1|PREDICTED: outer dense fiber protein 3 [Clupea harengus]	1.34864e-149	sp|A3KQA5|ODF3B_DANRE	5e-129	Outer dense fiber protein 3-B OS=Danio rerio GN=odf3b PE=2 SV=2										GO:0005737	cytoplasm
comp182900_c0_seq1	1443.5	2422	465	0.19199	-2.3809	2.95574e-07	3.45049e-05	Down	502
comp182956_c2_seq4	173.5	40	307	7.675	2.94017	1.65332e-07	1.88096e-05	Up	3705	gi|831284227|ref|XP_012673325.1|PREDICTED: LOW QUALITY PROTEIN: niban-like protein 1 [Clupea harengus]	0	sp|B4F7E8|NIBL1_RAT	0	Niban-like protein 1 OS=Rattus norvegicus GN=Fam129b PE=2 SV=1										GO:0015629;GO:0005912;GO:0005829;GO:0070062;GO:0005886;GO:0043066	actin cytoskeleton|adherens junction|cytosol|extracellular exosome|plasma membrane|negative regulation of apoptotic process
comp182994_c0_seq1	205	40	370	9.25	3.20945	5.54293e-08	6.3061e-06	Up	508
comp183117_c0_seq1	84.5	144	25	0.173611	-2.52607	1.44003e-06	0.000163829	Down	496
comp183339_c0_seq1	30	60	0	0	#NAME?	6.47739e-08	7.36922e-06	Down	434
comp183367_c0_seq1	102	186	18	0.0967742	-3.36923	1.47793e-07	1.68141e-05	Down	437
comp183447_c0_seq6	11.5	23	0	0	#NAME?	2.75813e-06	0.000313787	Down	1246
comp183553_c0_seq1	37	67	7	0.104478	-3.25873	1.85566e-06	0.000211116	Down	401
comp183565_c0_seq2	35	62	8	0.129032	-2.9542	3.0926e-06	0.00035184	Down	307
comp183592_c0_seq1	12.5	0	25	Inf	Inf	2.16382e-06	0.000246174	Up	305
comp183630_c0_seq2	167.5	27	308	11.4074	3.5119	3.2845e-08	3.73672e-06	Up	578
comp183650_c0_seq1	88	173	3	0.017341	-5.84967	1.24999e-09	1.4221e-07	Down	948
comp183730_c0_seq1	12	24	0	0	#NAME?	2.44113e-06	0.000277724	Down	678
comp183746_c0_seq3	48.5	8	89	11.125	3.47573	7.3388e-07	8.34923e-05	Up	1863	gi|831289001|ref|XP_012675928.1|PREDICTED: islet amyloid polypeptide [Clupea harengus]	2.09383e-53	sp|P17716|IAPP_CANFA	4e-17	Islet amyloid polypeptide OS=Canis familiaris GN=IAPP PE=3 SV=2				ko04950	Maturity onset diabetes of the young	1	K08039	IAPP	islet amyloid polypeptide	GO:0005615;GO:0043025;GO:0045779;GO:0045596;GO:0019233	extracellular space|neuronal cell body|negative regulation of bone resorption|negative regulation of cell differentiation|sensory perception of pain
comp183806_c0_seq1	37.5	75	0	0	#NAME?	1.78722e-08	2.03329e-06	Down	425
comp183941_c0_seq1	34	63	5	0.0793651	-3.65535	1.3338e-06	0.000151744	Down	851
comp183987_c0_seq1	55	6	104	17.3333	4.11548	1.79947e-07	2.04723e-05	Up	1519	gi|831286338|ref|XP_012674480.1|PREDICTED: uncharacterized protein LOC105892719 [Clupea harengus]	5.51353e-10
comp184070_c0_seq1	11	0	22	Inf	Inf	3.11879e-06	0.00035482	Up	699
comp184073_c0_seq1	13	26	0	0	#NAME?	1.92207e-06	0.000218671	Down	507	gi|831300517|ref|XP_012682221.1|PREDICTED: leucine-rich repeat and fibronectin type-III domain-containing protein 5 [Clupea harengus]	1.36631e-45
comp184202_c1_seq1	98.5	168	29	0.172619	-2.53434	1.12694e-06	0.00012821	Down	2037	gi|831302903|ref|XP_012683522.1|PREDICTED: cytochrome c oxidase subunit 7A2	3.72565e-33	sp|P48771|CX7A2_MOUSE	2e-20	Cytochrome c oxidase subunit 7A2, mitochondrial OS=Mus musculus GN=Cox7a2 PE=1 SV=2				ko04932;ko05010;ko05012;ko05016;ko00190;ko04260	Non-alcoholic fatty liver disease (NAFLD)|Alzheimer's disease|Parkinson's disease|Huntington's disease|Oxidative phosphorylation|Cardiac muscle contraction	6	K02270	COX7A	cytochrome c oxidase subunit 7a	GO:0070062;GO:0005743;GO:0005746;GO:0005739;GO:0004129	extracellular exosome|mitochondrial inner membrane|mitochondrial respiratory chain|mitochondrion|cytochrome-c oxidase activity
comp184400_c0_seq1	346.5	153	540	3.52941	1.81943	2.1502e-06	0.000244625	Up	1310
comp184400_c1_seq1	543	255	831	3.25882	1.70435	2.5415e-06	0.000289142	Up	2405	gi|831327436|ref|XP_012696881.1|PREDICTED: ATP-binding cassette sub-family G member 5 [Clupea harengus]	0	sp|Q99PE8|ABCG5_MOUSE	0	ATP-binding cassette sub-family G member 5 OS=Mus musculus GN=Abcg5 PE=2 SV=1	KOG0061	0	Transporter, ABC superfamily (Breast cancer resistance protein)	ko02010;ko04975;ko04976	ABC transporters|Fat digestion and absorption|Bile secretion	3	K05683	ABCG5	ATP-binding cassette, subfamily G (WHITE), member 5 (sterolin 1)	GO:0045177;GO:0016324;GO:0043190;GO:0016021;GO:0016020;GO:0043235;GO:0005524;GO:0042626;GO:0017127;GO:0046982;GO:0033344;GO:0042632;GO:0007588;GO:0030299;GO:0045796;GO:0010949;GO:0042493;GO:0010212;GO:0007584;GO:0055085	apical part of cell|apical plasma membrane|ATP-binding cassette (ABC) transporter complex|integral component of membrane|membrane|receptor complex|ATP binding|ATPase activity, coupled to transmembrane movement of substances|cholesterol transporter activity|protein heterodimerization activity|cholesterol efflux|cholesterol homeostasis|excretion|intestinal cholesterol absorption|negative regulation…
comp184400_c1_seq2	543	270	440	1.62963	1.63013	2.06754e-06	0.00023522	Up	2405	gi|831327436|ref|XP_012696881.1|PREDICTED: ATP-binding cassette sub-family G member 1 [Clupea harengus]	0	sp|Q99PE8|ABCG5_MOUSE	0	ATP-binding cassette sub-family G member 1 OS=Mus musculus GN=Abcg1 PE=2 SV=1	KOG0061	0	Transporter, ABC superfamily (Breast cancer resistance protein)	ko02010;ko04975;ko04976	ABC transporters|Fat digestion and absorption|Bile secretion	3	K05683	ABCG1	ATP-binding cassette, subfamily G (WHITE), member 1 (sterolin 1)	GO:0045177;GO:0016324;GO:0043190;GO:0016021;GO:0016020;GO:0043235;GO:0005524;GO:0042626;GO:0017127;GO:0046982;GO:0033344;GO:0042632;GO:0007588;GO:0030299;GO:0045796;GO:0010949;GO:0042493;GO:0010212;GO:0007584;GO:0055085	apical part of cell|apical plasma membrane|ATP-binding cassette (ABC) transporter complex|integral component of membrane|membrane|receptor complex|ATP binding|ATPase activity, coupled to transmembrane movement of substances|cholesterol transporter activity|protein heterodimerization activity|cholesterol efflux|cholesterol homeostasis|excretion|intestinal cholesterol absorption|negative regulation…
comp184419_c0_seq1	32.5	61	4	0.0655738	-3.93074	1.06814e-06	0.00012152	Down	569
comp184425_c0_seq1	14	28	0	0	#NAME?	1.5297e-06	0.000174032	Down	308
comp184438_c0_seq2	12.5	25	0	0	#NAME?	2.16382e-06	0.000246174	Down	889
comp184444_c0_seq1	78	11	145	13.1818	3.72048	1.31633e-07	1.49756e-05	Up	1118	gi|831316485|ref|XP_012690886.1|PREDICTED: cytochrome b5 domain-containing protein 1 [Clupea harengus]	6.43532e-140	sp|Q567I9|CB5D1_DANRE	4e-124	Cytochrome b5 domain-containing protein 1 OS=Danio rerio GN=cyb5d1 PE=2 SV=1	KOG0537	2e-66	Cytochrome b5							GO:0046872	metal ion binding
comp184520_c0_seq1	2603.5	474	4733	9.98523	3.3198	1.38428e-08	1.57487e-06	Up	721	gi|211907095|gb|ACJ12082.1|thioredoxin [Bombina orientalis]	1.81595e-46	sp|Q9DGI3|THIO_ICTPU	9e-43	Thioredoxin OS=Ictalurus punctatus GN=txn PE=3 SV=1	KOG0907	1e-39	Thioredoxin							GO:0005737;GO:0005576;GO:0005634;GO:0015035;GO:0042100;GO:0045454;GO:0006662;GO:0055114;GO:0043388;GO:0033158;GO:0006355;GO:0009314;GO:0006351	cytoplasm|extracellular region|nucleus|protein disulfide oxidoreductase activity|B cell proliferation|cell redox homeostasis|glycerol ether metabolic process|oxidation-reduction process|positive regulation of DNA binding|regulation of protein import into nucleus, translocation|regulation of transcription, DNA-templated|response to radiation|transcription, DNA-templated
comp184553_c1_seq1	114.5	14	215	15.3571	3.94084	2.63522e-08	2.99805e-06	Up	939
comp184593_c0_seq4	21.5	0	43	Inf	Inf	3.24281e-07	3.68929e-05	Up	666	gi|831284262|ref|XP_012673347.1|PREDICTED: trypsin-3-like [Clupea harengus]	8.68119e-81	sp|P35033|TRY3_SALSA	1e-63	Trypsin-3 (Fragment) OS=Salmo salar PE=1 SV=1	KOG3627	3e-57	Trypsin	ko04080;ko05164;ko04972;ko04974	Neuroactive ligand-receptor interaction|Influenza A|Pancreatic secretion|Protein digestion and absorption	4	K01312	PRSS	trypsin	GO:0005615;GO:0046872;GO:0004252;GO:0007586	extracellular space|metal ion binding|serine-type endopeptidase activity|digestion
comp184674_c0_seq1	16	32	0	0	#NAME?	9.96143e-07	0.00011333	Down	941
comp184697_c0_seq1	1159.5	540	1779	3.29444	1.72004	2.29828e-06	0.000261472	Up	594	gi|831274155|ref|XP_012683679.1|PREDICTED: complement C3-like	8.69835e-90	sp|P98093|CO3_ONCMY	2e-48	Complement C3 (Fragment) OS=Oncorhynchus mykiss GN=c3 PE=1 SV=1	KOG1366	9e-41	Alpha-macroglobulin	ko04145;ko05203;ko05322;ko05133;ko05134;ko05140;ko05142;ko05150;ko05152;ko05168;ko04610	Phagosome|Viral carcinogenesis|Systemic lupus erythematosus|Pertussis|Legionellosis|Leishmaniasis|Chagas disease (American trypanosomiasis)|Staphylococcus aureus infection|Tuberculosis|Herpes simplex infection|Complement and coagulation cascades	11	K03990	C3	complement component 3	GO:0005615;GO:0001872;GO:0003823;GO:0001848;GO:0004866;GO:0006957;GO:0006958;GO:0042742;GO:0006954	extracellular space|(1->3)-beta-D-glucan binding|antigen binding|complement binding|endopeptidase inhibitor activity|complement activation, alternative pathway|complement activation, classical pathway|defense response to bacterium|inflammatory response
comp184697_c1_seq1	926	362	1490	4.11602	2.04125	8.68957e-07	9.88598e-05	Up	558	gi|831274155|ref|XP_012683679.1|PREDICTED: complement C3-like	3.55942e-100	sp|P98093|CO3_ONCMY	1e-71	Complement C3 (Fragment) OS=Oncorhynchus mykiss GN=c3 PE=1 SV=1	KOG1366	3e-38	Alpha-macroglobulin	ko04145;ko05203;ko05322;ko05133;ko05134;ko05140;ko05142;ko05150;ko05152;ko05168;ko04610	Phagosome|Viral carcinogenesis|Systemic lupus erythematosus|Pertussis|Legionellosis|Leishmaniasis|Chagas disease (American trypanosomiasis)|Staphylococcus aureus infection|Tuberculosis|Herpes simplex infection|Complement and coagulation cascades	11	K03990	C3	complement component 3	GO:0005615;GO:0001872;GO:0003823;GO:0001848;GO:0004866;GO:0006957;GO:0006958;GO:0042742;GO:0006954	extracellular space|(1->3)-beta-D-glucan binding|antigen binding|complement binding|endopeptidase inhibitor activity|complement activation, alternative pathway|complement activation, classical pathway|defense response to bacterium|inflammatory response
comp184737_c2_seq1	16.5	0	33	Inf	Inf	8.97308e-07	0.000102085	Up	679	gi|597759071|ref|XP_007241224.1|PREDICTED: uncharacterized protein LOC103032949	2.8201e-06
comp184838_c0_seq1	15.5	0	31	Inf	Inf	1.10657e-06	0.000125892	Up	566
comp184839_c1_seq1	79	131	27	0.206107	-2.27854	2.61867e-06	0.000297922	Down	786
comp184959_c0_seq1	17	34	0	0	#NAME?	8.08553e-07	9.19878e-05	Down	584
comp185043_c0_seq1	18.5	37	0	0	#NAME?	5.9378e-07	6.75534e-05	Down	438
comp185182_c0_seq3	47	81	13	0.160494	-2.63941	2.96451e-06	0.000337267	Down	972
comp185286_c0_seq1	21	42	0	0	#NAME?	3.58241e-07	4.07565e-05	Down	1420
comp185332_c0_seq1	26.5	2	51	25.5	4.67243	8.81235e-07	0.000100257	Up	987
comp185443_c0_seq1	95	8	182	22.75	4.50779	1.23927e-08	1.4099e-06	Up	957	gi|831272691|ref|XP_012675844.1|PREDICTED: chymotrypsin-like elastase family member 3B [Clupea harengus]	3.89432e-167	sp|Q9CQ52|CEL3B_MOUSE	6e-112	Chymotrypsin-like elastase family member 3B OS=Mus musculus GN=Cela3b PE=2 SV=1	KOG3627	8e-107	Trypsin	ko04972;ko04974	Pancreatic secretion|Protein digestion and absorption	2	K01345	CELA3	pancreatic endopeptidase E	GO:0005615;GO:0004252;GO:0008203;GO:0006508	extracellular space|serine-type endopeptidase activity|cholesterol metabolic process|proteolysis
comp185556_c0_seq1	16.5	0	33	Inf	Inf	8.97308e-07	0.000102085	Up	313
comp185581_c0_seq5	31.5	3	60	20	4.32193	7.49216e-07	8.52371e-05	Up	1114
comp185589_c0_seq2	15	30	0	0	#NAME?	1.23055e-06	0.000139997	Down	461
comp185646_c0_seq1	39	0	78	Inf	Inf	1.40054e-08	1.59337e-06	Up	769	gi|831309783|ref|XP_012687266.1|PREDICTED: uncharacterized protein LOC105903995 [Clupea harengus]	1.08163e-10
comp185700_c1_seq1	23	3	43	14.3333	3.8413	2.62546e-06	0.000298694	Up	590
comp185788_c0_seq2	538	261	815	3.12261	1.64275	3.01937e-06	0.000343509	Up	1566
comp185794_c0_seq1	14	28	0	0	#NAME?	1.5297e-06	0.000174032	Down	479
comp185814_c0_seq1	27.5	5	50	10	3.32193	3.08513e-06	0.00035099	Up	1485
comp185882_c1_seq1	13.5	27	0	0	#NAME?	1.71196e-06	0.000194767	Down	510
comp185925_c0_seq1	1247.5	618	1877	3.03722	1.60275	3.20992e-06	0.000365188	Up	556	gi|831275359|ref|XP_012690362.1|PREDICTED: LOW QUALITY PROTEIN: complement C3-like [Clupea harengus]	2.42193e-19	sp|P98093|CO3_ONCMY	2e-09	Complement C3 (Fragment) OS=Oncorhynchus mykiss GN=c3 PE=1 SV=1				ko04145;ko05203;ko05322;ko05133;ko05134;ko05140;ko05142;ko05150;ko05152;ko05168;ko04610	Phagosome|Viral carcinogenesis|Systemic lupus erythematosus|Pertussis|Legionellosis|Leishmaniasis|Chagas disease (American trypanosomiasis)|Staphylococcus aureus infection|Tuberculosis|Herpes simplex infection|Complement and coagulation cascades	11	K03990	C3	complement component 3	GO:0005615;GO:0001872;GO:0003823;GO:0001848;GO:0004866;GO:0006957;GO:0006958;GO:0042742;GO:0006954	extracellular space|(1->3)-beta-D-glucan binding|antigen binding|complement binding|endopeptidase inhibitor activity|complement activation, alternative pathway|complement activation, classical pathway|defense response to bacterium|inflammatory response
comp185940_c0_seq1	78	135	21	0.155556	-2.6845	1.17686e-06	0.00013389	Down	359
comp186044_c0_seq1	71.5	10	133	13.3	3.73335	1.64037e-07	1.86622e-05	Up	743
comp186219_c0_seq1	14	28	0	0	#NAME?	1.5297e-06	0.000174032	Down	315
comp186439_c0_seq1	26	0	52	Inf	Inf	1.35498e-07	1.54154e-05	Up	327
comp186519_c0_seq1	100.5	173	28	0.16185	-2.62727	8.85595e-07	0.000100753	Down	348
comp186613_c0_seq1	47.5	13	82	6.30769	2.65711	2.83526e-06	0.000322563	Up	3259	gi|831309885|ref|XP_012687322.1|PREDICTED: early growth response protein 1-B-like [Clupea harengus]	0	sp|Q06889|EGR3_HUMAN	7e-44	Early growth response protein 3 OS=Homo sapiens GN=EGR3 PE=1 SV=1	KOG1721	2e-44	FOG: Zn-finger							GO:0005737;GO:0005634;GO:0003677;GO:0046872;GO:0003700;GO:0002042;GO:0071320;GO:0044344;GO:0071371;GO:0035924;GO:0007623;GO:0035767;GO:0007517;GO:0043066;GO:0007274;GO:0007422;GO:0001938;GO:0033089;GO:0045586;GO:0006351	cytoplasm|nucleus|DNA binding|metal ion binding|transcription factor activity, sequence-specific DNA binding|cell migration involved in sprouting angiogenesis|cellular response to cAMP|cellular response to fibroblast growth factor stimulus|cellular response to gonadotropin stimulus|cellular response to vascular endothelial growth factor stimulus|circadian rhythm|endothelial cell chemotaxis|muscle…
comp186675_c0_seq1	17	34	0	0	#NAME?	8.08553e-07	9.19878e-05	Down	517
comp186713_c0_seq1	284	105	463	4.40952	2.14062	9.76854e-07	0.000111135	Up	989
comp186876_c0_seq1	18.5	0	37	Inf	Inf	5.9378e-07	6.75534e-05	Up	916
comp186912_c0_seq2	18	36	0	0	#NAME?	6.57837e-07	7.4841e-05	Down	678
comp186930_c0_seq3	15.5	31	0	0	#NAME?	1.10657e-06	0.000125892	Down	528
comp187035_c0_seq1	39	76	2	0.0263158	-5.24793	1.35348e-07	1.53984e-05	Down	612	gi|742247409|ref|XP_010865371.1|PREDICTED: major vault protein [Esox lucius]	2.19949e-09	sp|Q6P3L0|MVP_DANRE	6e-10	Major vault protein OS=Danio rerio GN=mvp PE=2 SV=1										GO:0005737;GO:0005634;GO:0030529	cytoplasm|nucleus|ribonucleoprotein complex
comp187035_c1_seq1	50.5	91	10	0.10989	-3.18587	1.07465e-06	0.000122261	Down	401
comp187129_c0_seq1	411.5	645	178	0.275969	-1.85742	1.79381e-06	0.000204079	Down	770
comp187203_c1_seq5	20	0	40	Inf	Inf	4.37858e-07	4.98144e-05	Up	905	gi|742218566|ref|XP_010898540.1|PREDICTED: nectin-3-like isoform X3 [Esox lucius]	8.47817e-09
comp187223_c1_seq1	24.5	46	3	0.0652174	-3.9386	2.09286e-06	0.000238101	Down	389
comp187235_c0_seq1	19	38	0	0	#NAME?	5.36201e-07	6.10027e-05	Down	301
comp187297_c0_seq1	28	56	0	0	#NAME?	9.32596e-08	1.061e-05	Down	433
comp187334_c0_seq1	12	24	0	0	#NAME?	2.44113e-06	0.000277724	Down	881
comp187351_c0_seq1	848.5	401	1296	3.23192	1.69239	2.48565e-06	0.000282788	Up	2151	gi|831325204|ref|XP_012695661.1|PREDICTED: transcription factor jun-B-like [Clupea harengus]	5.64995e-152	sp|P79703|JUNB_CYPCA	4e-107	Transcription factor jun-B OS=Cyprinus carpio GN=junb PE=2 SV=1	KOG0837	4e-82	Transcriptional activator of the JUN family	ko04668;ko04380	TNF signaling pathway|Osteoclast differentiation	2	K09028	JUNB	transcription factor jun-B	GO:0005634;GO:0043565;GO:0003700;GO:0051726;GO:0006357;GO:0006351	nucleus|sequence-specific DNA binding|transcription factor activity, sequence-specific DNA binding|regulation of cell cycle|regulation of transcription from RNA polymerase II promoter|transcription, DNA-templated
comp187371_c1_seq1	12	0	24	Inf	Inf	2.44113e-06	0.000277724	Up	342	gi|808865094|gb|KKF16021.1|hypothetical protein EH28_00896	4.86059e-13
comp187406_c0_seq1	25.5	0	51	Inf	Inf	1.4897e-07	1.69481e-05	Up	523
comp187576_c0_seq1	15.5	31	0	0	#NAME?	1.10657e-06	0.000125892	Down	1114
comp187681_c0_seq1	18.5	35	2	0.0571429	-4.12928	3.25755e-06	0.000370607	Down	750	gi|602667192|ref|XP_007439161.1|PREDICTED: vitelline membrane outer layer protein 1-like [Python bivittatus]	2.0385e-47	sp|Q7Z5L0|VMO1_HUMAN	8e-39	Vitelline membrane outer layer protein 1 homolog OS=Homo sapiens GN=VMO1 PE=1 SV=1										GO:0070062	extracellular exosome
comp187700_c0_seq1	37.5	75	0	0	#NAME?	1.78722e-08	2.03329e-06	Down	1037
comp187702_c0_seq1	2025	826	3224	3.90315	1.96464	1.23387e-06	0.000127661	Up	915	gi|831274155|ref|XP_012683679.1|PREDICTED: complement C3-like	0	sp|P98093|CO3_ONCMY	5e-105	Complement C3 (Fragment) OS=Oncorhynchus mykiss GN=c3 PE=1 SV=1	KOG1366	7e-66	Alpha-macroglobulin	ko04145;ko05203;ko05322;ko05133;ko05134;ko05140;ko05142;ko05150;ko05152;ko05168;ko04610	Phagosome|Viral carcinogenesis|Systemic lupus erythematosus|Pertussis|Legionellosis|Leishmaniasis|Chagas disease (American trypanosomiasis)|Staphylococcus aureus infection|Tuberculosis|Herpes simplex infection|Complement and coagulation cascades	11	K03990	C3	complement component 3	GO:0005615;GO:0001872;GO:0003823;GO:0001848;GO:0004866;GO:0006957;GO:0006958;GO:0042742;GO:0006954	extracellular space|(1->3)-beta-D-glucan binding|antigen binding|complement binding|endopeptidase inhibitor activity|complement activation, alternative pathway|complement activation, classical pathway|defense response to bacterium|inflammatory response
comp187772_c0_seq1	26	1	51	51	5.67243	4.46364e-07	5.07821e-05	Up	2682	gi|929079604|ref|XP_014050192.1|PREDICTED: docking protein 1-like [Salmo salar]	1.95783e-86	sp|Q5EA84|DOK1_BOVIN	5e-48	Docking protein 1 OS=Bos taurus GN=DOK1 PE=2 SV=1	KOG4047	8e-46	Docking protein 1 (p62dok)	ko05162	Measles	1	K14752	DOK1	docking protein 1	GO:0005737;GO:0005634	cytoplasm|nucleus
comp187778_c1_seq1	716	1223	209	0.170891	-2.54885	1.63905e-07	1.69582e-05	Down	1303	gi|831323592|ref|XP_012694776.1|PREDICTED: 4-hydroxyphenylpyruvate dioxygenase-like [Clupea harengus]	0	sp|Q5BKL0|HPPD_XENTR	0	4-hydroxyphenylpyruvate dioxygenase OS=Xenopus tropicalis GN=hpd PE=2 SV=1	KOG0638	0	4-hydroxyphenylpyruvate dioxygenase	ko00350;ko00360;ko00130	Tyrosine metabolism|Phenylalanine metabolism|Ubiquinone and other terpenoid-quinone biosynthesis	3	K00457	HPD, hppD	4-hydroxyphenylpyruvate dioxygenase	GO:0003868;GO:0046872;GO:0006559;GO:0006572	4-hydroxyphenylpyruvate dioxygenase activity|metal ion binding|L-phenylalanine catabolic process|tyrosine catabolic process
comp187846_c0_seq8	24	48	0	0	#NAME?	1.98624e-07	2.25971e-05	Down	1435	gi|808870612|gb|KKF20423.1|N-lysine methyltransferase SETD8 [Larimichthys crocea]	8.90749e-56	sp|Q498E6|SET8B_XENLA	8e-23	N-lysine methyltransferase SETD8-B OS=Xenopus laevis GN=setd8-b PE=1 SV=1	KOG1085	2e-20	Predicted methyltransferase (contains a SET domain)	ko00310	Lysine degradation	1	K11428	SETD8	histone-lysine N-methyltransferase SETD8	GO:0005694;GO:0005634;GO:0018024;GO:0051301;GO:0034968;GO:0007067;GO:0006355;GO:0006351	chromosome|nucleus|histone-lysine N-methyltransferase activity|cell division|histone lysine methylation|mitotic nuclear division|regulation of transcription, DNA-templated|transcription, DNA-templated
comp187847_c0_seq2	99.5	36	163	4.52778	2.1788	2.42753e-06	0.000276177	Up	410
comp187869_c0_seq1	68	14	122	8.71429	3.12338	6.31126e-07	7.18022e-05	Up	2513	gi|597760293|ref|XP_007244153.1|PREDICTED: uncharacterized protein LOC103034348 [Astyanax mexicanus]	4.58564e-83
comp187981_c0_seq1	666	1122	210	0.187166	-2.41761	2.62517e-07	2.71609e-05	Down	804	gi|586460871|ref|XP_006861089.1|PREDICTED: insulin-like growth factor II [Chrysochloris asiatica]	1.40814e-11	sp|P10764|IGF2_SHEEP	2e-12	Insulin-like growth factor II OS=Ovis aries GN=IGF2 PE=1 SV=2				ko05205	Proteoglycans in cancer	1	K13769	IGF2	insulin-like growth factor 2	GO:0005615;GO:0006006;GO:0001503;GO:0051781	extracellular space|glucose metabolic process|ossification|positive regulation of cell division
comp187989_c0_seq1	174	322	26	0.0807453	-3.63048	2.11282e-08	2.40372e-06	Down	552
comp188207_c0_seq2	22	2	42	21	4.39232	1.82322e-06	0.000207425	Up	1208	gi|831325280|ref|XP_012695704.1|PREDICTED: zinc-binding protein A33-like [Clupea harengus]	3.01829e-17	sp|Q8N9V2|TRIML_HUMAN	1e-10	Probable E3 ubiquitin-protein ligase TRIML1 OS=Homo sapiens GN=TRIML1 PE=1 SV=1	KOG2177	2e-10	Predicted E3 ubiquitin ligase							GO:0016874;GO:0008270;GO:0007275;GO:0016567	ligase activity|zinc ion binding|multicellular organismal development|protein ubiquitination
comp188301_c1_seq1	19	0	38	Inf	Inf	5.36201e-07	6.10027e-05	Up	1566
comp188367_c2_seq1	16	0	32	Inf	Inf	9.96143e-07	0.00011333	Up	388
comp188450_c0_seq1	23.5	3	44	14.6667	3.87447	2.43382e-06	0.000276891	Up	830	gi|884971920|ref|XP_012994435.1|PREDICTED: myb/SANT-like DNA-binding domain-containing protein 3 [Esox lucius]	9.38296e-29	sp|Q9CR78|MSD3_MOUSE	1e-14	Myb/SANT-like DNA-binding domain-containing protein 3 OS=Mus musculus GN=Msantd3 PE=2 SV=1										GO:0042802	identical protein binding
comp188453_c0_seq1	81.5	10	153	15.3	3.93546	7.30509e-08	8.31088e-06	Up	551
comp188475_c0_seq4	46	82	10	0.121951	-3.03562	1.65859e-06	0.000188695	Down	674
comp188556_c0_seq1	27.5	53	2	0.0377358	-4.72792	7.52359e-07	8.55946e-05	Down	1226
comp188574_c0_seq2	30	54	6	0.111111	-3.16993	3.11741e-06	0.000354663	Down	668
comp188617_c1_seq1	100.5	35	166	4.74286	2.24576	2.07772e-06	0.000236379	Up	680
comp188641_c0_seq3	12.5	0	25	Inf	Inf	2.16382e-06	0.000246174	Up	1245	gi|734648112|ref|XP_010753279.1|PREDICTED: zinc finger BED domain-containing protein 1-like [Larimichthys crocea]	1.26579e-16
comp188791_c0_seq1	1649	2663	635	0.238453	-2.06822	8.47764e-07	9.89667e-05	Down	1792	gi|831310160|ref|XP_012687473.1|PREDICTED: cathepsin Z isoform X2 [Clupea harengus]	0	sp|Q9R1T3|CATZ_RAT	5e-149	Cathepsin Z OS=Rattus norvegicus GN=Ctsz PE=1 SV=2	KOG1543	5e-143	Cysteine proteinase Cathepsin L	ko04142	Lysosome	1	K08568	CTSZ	cathepsin X	GO:0005783;GO:0070062;GO:0005615;GO:0005764;GO:0004197;GO:0060441;GO:0051603	endoplasmic reticulum|extracellular exosome|extracellular space|lysosome|cysteine-type endopeptidase activity|epithelial tube branching involved in lung morphogenesis|proteolysis involved in cellular protein catabolic process
comp188832_c0_seq1	12	0	24	Inf	Inf	2.44113e-06	0.000277724	Up	1264	gi|528516186|ref|XP_687163.4|PREDICTED: arginine esterase-like [Danio rerio]	3.94379e-86	sp|P04187|GRAB_MOUSE	2e-42	Granzyme B(G,H) OS=Mus musculus GN=Gzmb PE=1 SV=1	KOG3627	1e-40	Trypsin	ko04142;ko04080;ko05322;ko05146;ko04614	Lysosome|Neuroactive ligand-receptor interaction|Systemic lupus erythematosus|Amoebiasis|Renin-angiotensin system	5	K01319	CTSG	cathepsin G	GO:0044194;GO:0005737;GO:0005829;GO:0004252;GO:0008236;GO:0019835;GO:0008626;GO:0016485;GO:0001913	cytolytic granule|cytoplasm|cytosol|serine-type endopeptidase activity|serine-type peptidase activity|cytolysis|granzyme-mediated apoptotic signaling pathway|protein processing|T cell mediated cytotoxicity
comp188984_c0_seq1	50	100	0	0	#NAME?	2.64369e-09	3.00768e-07	Down	396
comp188989_c0_seq1	11	0	22	Inf	Inf	3.11879e-06	0.00035482	Up	1755
comp189017_c1_seq1	119	40	198	4.95	2.30743	1.47993e-06	0.000168369	Up	389	gi|743741691|ref|XP_010965357.1|PREDICTED: uncharacterized protein LOC105078493 [Camelus bactrianus]	5.88076e-31
comp189019_c0_seq1	25	50	0	0	#NAME?	1.63872e-07	1.86434e-05	Down	340
comp189037_c0_seq1	17.5	35	0	0	#NAME?	7.29119e-07	8.29506e-05	Down	528
comp189047_c0_seq2	48.5	2	95	47.5	5.56986	3.75165e-08	4.26819e-06	Up	1897
comp189081_c0_seq1	566	228	904	3.96491	1.98729	1.10004e-06	0.00012515	Up	1864	gi|831297785|ref|XP_012680734.1|PREDICTED: allantoinase	2.92355e-160	sp|P40757|ALN_LITCT	1e-78	Allantoinase, mitochondrial OS=Lithobates catesbeiana GN=ALN PE=1 SV=1	KOG2584	3e-69	Dihydroorotase and related enzymes	ko00230	Purine metabolism	1	K01466	allB	allantoinase	GO:0005739;GO:0004038;GO:0050897;GO:0008270;GO:0000256	mitochondrion|allantoinase activity|cobalt ion binding|zinc ion binding|allantoin catabolic process
comp189083_c0_seq1	241.5	0	483	Inf	Inf	2.2539e-15	2.56422e-13	Up	1496
comp189099_c0_seq1	138	0	276	Inf	Inf	5.12128e-13	5.82639e-11	Up	577
comp189160_c0_seq1	207.5	327	88	0.269113	-1.89372	2.40002e-06	0.000273046	Down	929
comp189237_c1_seq1	27	51	3	0.0588235	-4.08746	1.44112e-06	0.000163954	Down	520
comp189311_c0_seq1	149.5	28	271	9.67857	3.27479	8.30927e-08	9.45333e-06	Up	473
comp189353_c0_seq2	33.5	0	67	Inf	Inf	3.4992e-08	3.98099e-06	Up	415
comp189365_c0_seq1	11.5	23	0	0	#NAME?	2.75813e-06	0.000313787	Down	344
comp189422_c0_seq1	36	3	69	23	4.52356	3.99202e-07	4.54166e-05	Up	938	gi|597791765|ref|XP_007258983.1|PREDICTED: matrix-remodeling-associated protein 8-like isoform X1 [Astyanax mexicanus] gi|597791768|ref|XP_007258984.1| PREDICTED: matrix-remodeling-associated protein 8-like isoform X2 [Astyanax mexicanus]	3.4583e-11
comp189489_c0_seq1	12	0	24	Inf	Inf	2.44113e-06	0.000277724	Up	623
comp189560_c1_seq1	14.5	29	0	0	#NAME?	1.37055e-06	0.000155925	Down	456
comp189586_c0_seq2	18.5	0	37	Inf	Inf	5.9378e-07	6.75534e-05	Up	631
comp189710_c0_seq2	69.5	21	118	5.61905	2.49033	2.07979e-06	0.000236614	Up	1018
comp189739_c0_seq1	39.5	70	9	0.128571	-2.95936	2.47684e-06	0.000281786	Down	1178
comp189780_c0_seq1	13.5	27	0	0	#NAME?	1.71196e-06	0.000194767	Down	646
comp189871_c0_seq1	455.5	726	185	0.254821	-1.97244	1.23272e-06	0.000127541	Down	2603	gi|831323468|ref|XP_012694707.1|PREDICTED: E3 SUMO-protein ligase EGR2 [Clupea harengus]	0	sp|Q05159|EGR2B_DANRE	0	Early growth response protein 2b OS=Danio rerio GN=egr2b PE=2 SV=1	KOG1721	2e-137	FOG: Zn-finger	ko05203;ko05161;ko05166	Viral carcinogenesis|Hepatitis B|HTLV-I infection	3	K12496	EGR2	early growth response protein 2	GO:0005634;GO:0003677;GO:0046872;GO:0006355;GO:0006351	nucleus|DNA binding|metal ion binding|regulation of transcription, DNA-templated|transcription, DNA-templated
comp18989_c0_seq1	20	40	0	0	#NAME?	4.37858e-07	4.98144e-05	Up	347
comp189896_c0_seq1	33.5	6	61	10.1667	3.34577	2.03161e-06	0.000231133	Down	880
comp189908_c0_seq1	13	26	0	0	#NAME?	1.92207e-06	0.000218671	Down	804
comp189973_c0_seq2	22	3	41	13.6667	3.77259	3.05711e-06	0.000347802	Up	1585	gi|938048882|gb|KPP58105.1|hypothetical protein Z043_124094	2.3597e-12
comp190051_c0_seq1	31.5	61	2	0.0327869	-4.93074	4.05425e-07	4.61246e-05	Down	1240
comp190063_c0_seq7	12.5	0	25	Inf	Inf	2.16382e-06	0.000246174	Up	1006	gi|831271330|ref|XP_012690785.1|PREDICTED: bone morphogenetic protein 1-like [Clupea harengus]	0	sp|P98070|BMP1_XENLA	0	Bone morphogenetic protein 1 OS=Xenopus laevis GN=bmp1 PE=1 SV=1	KOG3714	0	Meprin A metalloprotease							GO:0005615;GO:0005794;GO:0005578;GO:0005509;GO:0004222;GO:0008270;GO:0051216;GO:0030154;GO:0001503	extracellular space|Golgi apparatus|proteinaceous extracellular matrix|calcium ion binding|metalloendopeptidase activity|zinc ion binding|cartilage development|cell differentiation|ossification
comp190077_c0_seq1	15	30	0	0	#NAME?	1.23055e-06	0.000139997	Down	374
comp190100_c0_seq1	70.5	17	124	7.29412	2.86673	9.7522e-07	0.000110949	Up	613
comp190106_c0_seq1	23.5	47	0	0	#NAME?	2.18851e-07	2.48983e-05	Down	489
comp190226_c0_seq1	1402	401	2403	5.99252	2.58316	1.45488e-07	1.6552e-05	Up	1297
comp190343_c0_seq5	27.5	1	54	54	5.75489	3.45366e-07	3.92917e-05	Up	2128	gi|928025653|ref|XP_013861075.1|PREDICTED: uncharacterized protein LOC106515698	1.8947e-69
comp190344_c0_seq1	910.5	254	1567	6.16929	2.6251	1.20734e-07	1.37357e-05	Up	762	gi|831274155|ref|XP_012683679.1|PREDICTED: complement C3-like	1.13306e-88	sp|P98093|CO3_ONCMY	4e-51	Complement C3 (Fragment) OS=Oncorhynchus mykiss GN=c3 PE=1 SV=1	KOG1366	8e-40	Alpha-macroglobulin	ko04145;ko05203;ko05322;ko05133;ko05134;ko05140;ko05142;ko05150;ko05152;ko05168;ko04610	Phagosome|Viral carcinogenesis|Systemic lupus erythematosus|Pertussis|Legionellosis|Leishmaniasis|Chagas disease (American trypanosomiasis)|Staphylococcus aureus infection|Tuberculosis|Herpes simplex infection|Complement and coagulation cascades	11	K03990	C3	complement component 3	GO:0005615;GO:0001872;GO:0003823;GO:0001848;GO:0004866;GO:0006957;GO:0006958;GO:0042742;GO:0006954	extracellular space|(1->3)-beta-D-glucan binding|antigen binding|complement binding|endopeptidase inhibitor activity|complement activation, alternative pathway|complement activation, classical pathway|defense response to bacterium|inflammatory response
comp190377_c0_seq1	27	2	52	26	4.70044	8.14115e-07	9.26205e-05	Up	737
comp190409_c0_seq4	72.5	138	7	0.0507246	-4.30117	5.06372e-08	5.76091e-06	Down	1345	gi|831271242|ref|XP_012685879.1|PREDICTED: protein prune homolog 2-like [Clupea harengus]	0	sp|Q5R4Q8|PRUN2_PONAB	2e-127	Protein prune homolog 2 OS=Pongo abelii GN=PRUNE2 PE=2 SV=1	KOG4406	1e-26	CDC42 Rho GTPase-activating protein							GO:0005737;GO:0006915	cytoplasm|apoptotic process
comp190430_c0_seq1	127	0	254	Inf	Inf	1.10994e-12	1.26276e-10	Up	371
comp190434_c0_seq1	90.5	158	23	0.14557	-2.78022	7.43119e-07	8.45434e-05	Down	329
comp190507_c0_seq1	12.5	0	25	Inf	Inf	2.16382e-06	0.000246174	Up	348
comp190507_c2_seq1	11	0	22	Inf	Inf	3.11879e-06	0.00035482	Up	390
comp190584_c0_seq1	13	26	0	0	#NAME?	1.92207e-06	0.000218671	Down	312
comp190602_c1_seq1	22	44	0	0	#NAME?	2.93689e-07	3.34125e-05	Down	566
comp190686_c0_seq2	14	28	0	0	#NAME?	1.5297e-06	0.000174032	Down	732
comp190694_c0_seq1	50	100	0	0	#NAME?	2.64369e-09	3.00768e-07	Down	718
comp190728_c0_seq1	12	24	0	0	#NAME?	2.44113e-06	0.000277724	Down	1231
comp190730_c0_seq3	249.5	478	21	0.0439331	-4.50855	4.9395e-10	5.61959e-08	Down	619
comp190782_c0_seq2	47.5	95	0	0	#NAME?	3.79498e-09	4.31749e-07	Down	438
comp190845_c0_seq1	33.5	7	60	8.57143	3.09954	2.77391e-06	0.000315583	Up	712
comp190867_c0_seq1	30	60	0	0	#NAME?	6.47739e-08	7.36922e-06	Down	919
comp190970_c0_seq1	26	50	2	0.04	-4.64386	9.54202e-07	0.000108558	Down	1114
comp191050_c0_seq1	12	0	24	Inf	Inf	2.44113e-06	0.000277724	Up	686
comp191076_c0_seq1	353	621	85	0.136876	-2.86906	8.02719e-08	9.13241e-06	Down	992
comp191094_c0_seq2	18.5	37	0	0	#NAME?	5.9378e-07	6.75534e-05	Down	977
comp191107_c0_seq1	66	16	116	7.25	2.85798	1.12343e-06	0.000127811	Up	2008	gi|831279069|ref|XP_012670490.1|PREDICTED: probable polyketide synthase 17 [Clupea harengus]	0	sp|O31782|PKSN_BACSU	1e-12	Polyketide synthase PksN OS=Bacillus subtilis (strain 168) GN=pksN PE=1 SV=3										GO:0005737;GO:0016874;GO:0031177;GO:0016746	cytoplasm|ligase activity|phosphopantetheine binding|transferase activity, transferring acyl groups
comp191109_c0_seq1	32.5	65	0	0	#NAME?	4.16079e-08	4.73366e-06	Down	2253
comp191157_c0_seq1	14.5	29	0	0	#NAME?	1.37055e-06	0.000155925	Down	686
comp191182_c0_seq1	56.5	113	0	0	#NAME?	1.07823e-09	1.22669e-07	Down	349
comp191277_c0_seq1	257.5	424	91	0.214623	-2.22013	8.3852e-07	9.5397e-05	Down	638
comp191318_c0_seq1	2182	3450	914	0.264928	-1.91633	1.45891e-06	0.000170311	Down	883
comp191404_c0_seq1	20.5	41	0	0	#NAME?	3.95956e-07	4.50473e-05	Down	695
comp191433_c0_seq1	24.5	4	45	11.25	3.49185	3.21957e-06	0.000366285	Up	394
comp191434_c0_seq3	17	34	0	0	#NAME?	8.08553e-07	9.19878e-05	Down	1397	gi|929298141|ref|XP_014026434.1|PREDICTED: calcium-activated potassium channel subunit alpha-1-like isoform X2 [Salmo salar]	7.24771e-151	sp|O18866|KCMA1_PIG	3e-81	Calcium-activated potassium channel subunit alpha-1 (Fragment) OS=Sus scrofa GN=KCNMA1 PE=2 SV=2	KOG1420	6e-82	Ca2+-activated K+ channel Slowpoke, alpha subunit	ko04022;ko04270;ko04970;ko04972;ko04911	cGMP - PKG signaling pathway|Vascular smooth muscle contraction|Salivary secretion|Pancreatic secretion|Insulin secretion	5	K04936	KCNMA1	potassium large conductance calcium-activated channel subfamily M alpha member 1	GO:0016021;GO:0005886;GO:0015269;GO:0046872;GO:0005244;GO:1902632;GO:0060087	integral component of membrane|plasma membrane|calcium-activated potassium channel activity|metal ion binding|voltage-gated ion channel activity|positive regulation of membrane hyperpolarization|relaxation of vascular smooth muscle
comp191499_c0_seq1	85.5	143	28	0.195804	-2.35252	2.03266e-06	0.000231252	Down	567
comp191518_c0_seq1	54	97	11	0.113402	-3.14048	1.00515e-06	0.000114354	Down	940
comp191627_c0_seq2	44	2	86	43	5.42626	6.79325e-08	7.72857e-06	Up	2141
comp191917_c0_seq2	11.5	23	0	0	#NAME?	2.75813e-06	0.000313787	Down	327
comp191980_c0_seq2	58	106	10	0.0943396	-3.40599	5.34095e-07	6.07631e-05	Down	732
comp191995_c0_seq1	170.5	266	75	0.281955	-1.82646	3.26469e-06	0.000371419	Down	1470	gi|831297005|ref|XP_012680315.1|PREDICTED: protein canopy homolog 2 [Clupea harengus] gi|831297007|ref|XP_012680316.1| PREDICTED: protein canopy homolog 2 [Clupea harengus]	1.51414e-112	sp|Q9Y2B0|CNPY2_HUMAN	2e-76	Protein canopy homolog 2 OS=Homo sapiens GN=CNPY2 PE=1 SV=1	KOG3782	5e-77	Predicted membrane protein, contains type II SA sequence							GO:0005783;GO:0005887;GO:0010629;GO:0045716;GO:0010988	endoplasmic reticulum|integral component of plasma membrane|negative regulation of gene expression|positive regulation of low-density lipoprotein particle receptor biosynthetic process|regulation of low-density lipoprotein particle clearance
comp192139_c0_seq2	62	0	124	Inf	Inf	5.27985e-10	6.0068e-08	Up	2067	gi|831293825|ref|XP_012678569.1|PREDICTED: meprin A subunit beta-like [Clupea harengus]	3.18311e-63	sp|Q16820|MEP1B_HUMAN	1e-37	Meprin A subunit beta OS=Homo sapiens GN=MEP1B PE=1 SV=3	KOG3714	3e-38	Meprin A metalloprotease	ko04974	Protein digestion and absorption	1	K08606	MEP1B	meprin B	GO:0005615;GO:0005887;GO:0005886;GO:0004222;GO:0008270;GO:0007586;GO:0006954;GO:1901998	extracellular space|integral component of plasma membrane|plasma membrane|metalloendopeptidase activity|zinc ion binding|digestion|inflammatory response|toxin transport
comp192240_c0_seq1	49	6	92	15.3333	3.9386	3.41467e-07	3.88481e-05	Up	1121	gi|831326697|ref|XP_012696475.1|PREDICTED: meiosis expressed gene 1 protein homolog [Clupea harengus] gi|831326699|ref|XP_012696476.1| PREDICTED: meiosis expressed gene 1 protein homolog [Clupea harengus]	2.15374e-52	sp|Q5RGE4|MEIG1_DANRE	2e-49	Meiosis expressed gene 1 protein homolog OS=Danio rerio GN=meig1 PE=3 SV=2										GO:0005634;GO:0030154;GO:0007283	nucleus|cell differentiation|spermatogenesis
comp192307_c1_seq1	14	28	0	0	#NAME?	1.5297e-06	0.000174032	Down	461
comp192350_c0_seq1	263	9	517	57.4444	5.8441	5.40615e-12	6.15049e-10	Up	1947	gi|831325768|ref|XP_012695974.1|PREDICTED: tripartite motif-containing protein 16-like [Clupea harengus]	0	sp|Q96LD4|TRI47_HUMAN	2e-43	Tripartite motif-containing protein 47 OS=Homo sapiens GN=TRIM47 PE=1 SV=2	KOG2177	3e-31	Predicted E3 ubiquitin ligase							GO:0005737;GO:0005634;GO:0008270	cytoplasm|nucleus|zinc ion binding
comp192356_c0_seq1	66.5	115	18	0.156522	-2.67557	1.5696e-06	0.000178571	Down	691
comp192400_c0_seq1	390	713	67	0.0939691	-3.41167	1.0395e-08	1.07551e-06	Down	321	gi|831314382|ref|XP_012689757.1|PREDICTED: tryptophan 2	1.13068e-43	sp|A7MBU6|T23OA_DANRE	1e-42	Tryptophan 2,3-dioxygenase A OS=Danio rerio GN=tdo2a PE=2 SV=2	KOG3906	2e-41	Tryptophan 2,3-dioxygenase	ko00380	Tryptophan metabolism	1	K00453	E1.13.11.11, TDO2	tryptophan 2,3-dioxygenase	GO:0020037;GO:0046872;GO:0004833;GO:0019442;GO:0019441	heme binding|metal ion binding|tryptophan 2,3-dioxygenase activity|tryptophan catabolic process to acetyl-CoA|tryptophan catabolic process to kynurenine
comp192400_c1_seq7	732.5	1338	127	0.0949178	-3.39718	6.78878e-09	7.02392e-07	Down	1721	gi|831314382|ref|XP_012689757.1|PREDICTED: tryptophan 2	9.22003e-174	sp|A7MBU6|T23OA_DANRE	6e-162	Tryptophan 2,3-dioxygenase A OS=Danio rerio GN=tdo2a PE=2 SV=2	KOG3906	4e-138	Tryptophan 2,3-dioxygenase	ko00380	Tryptophan metabolism	1	K00453	E1.13.11.11, TDO2	tryptophan 2,3-dioxygenase	GO:0020037;GO:0046872;GO:0004833;GO:0019442;GO:0019441	heme binding|metal ion binding|tryptophan 2,3-dioxygenase activity|tryptophan catabolic process to acetyl-CoA|tryptophan catabolic process to kynurenine
comp192430_c0_seq2	38.5	6	71	11.8333	3.56478	1.11987e-06	0.000127406	Up	640
comp192460_c2_seq1	52	89	15	0.168539	-2.56884	2.8303e-06	0.000321999	Down	2422	gi|642049728|emb|CDQ92450.1|unnamed protein product [Oncorhynchus mykiss]	7.77116e-78	sp|Q9EQT3|RHOU_MOUSE	8e-72	Rho-related GTP-binding protein RhoU OS=Mus musculus GN=Rhou PE=2 SV=1	KOG0393	4e-71	Ras-related small GTPase, Rho type							GO:0042995;GO:0005925;GO:0000139;GO:0005886;GO:0002102;GO:0005525;GO:0003924;GO:0046872;GO:0030036;GO:0007010;GO:0000082;GO:1903955;GO:0016601;GO:0008360	cell projection|focal adhesion|Golgi membrane|plasma membrane|podosome|GTP binding|GTPase activity|metal ion binding|actin cytoskeleton organization|cytoskeleton organization|G1/S transition of mitotic cell cycle|positive regulation of protein targeting to mitochondrion|Rac protein signal transduction|regulation of cell shape
comp192501_c1_seq1	11.5	0	23	Inf	Inf	2.75813e-06	0.000313787	Up	334
comp192540_c0_seq1	164	259	69	0.266409	-1.90828	2.77084e-06	0.000315234	Down	2941	gi|831279681|ref|XP_012670829.1|PREDICTED: PDZ domain-containing protein GIPC2 isoform X1 [Clupea harengus]	0	sp|Q9Z254|GIPC1_RAT	2e-161	PDZ domain-containing protein GIPC1 OS=Rattus norvegicus GN=Gipc1 PE=1 SV=2	KOG3938	3e-150	RGS-GAIP interacting protein GIPC, contains PDZ domain							GO:0005903;GO:0005938;GO:0005829;GO:0043198;GO:0043197;GO:0030139;GO:0070062;GO:0016020;GO:0008021;GO:0012506;GO:0030165;GO:0043542;GO:0014047;GO:0032435;GO:0032467;GO:0030511;GO:0006605;GO:0031647;GO:0048167;GO:0007268	brush border|cell cortex|cytosol|dendritic shaft|dendritic spine|endocytic vesicle|extracellular exosome|membrane|synaptic vesicle|vesicle membrane|PDZ domain binding|endothelial cell migration|glutamate secretion|negative regulation of proteasomal ubiquitin-dependent protein catabolic process|positive regulation of cytokinesis|positive regulation of transforming growth factor beta receptor signa…
comp192574_c0_seq1	45	78	12	0.153846	-2.70044	2.89477e-06	0.000329333	Down	367
comp192581_c0_seq1	12.5	25	0	0	#NAME?	2.16382e-06	0.000246174	Down	714
comp192714_c0_seq1	77	17	137	8.05882	3.01057	6.11721e-07	6.95945e-05	Up	430
comp192740_c0_seq1	1475.5	2690	261	0.097026	-3.36548	7.80302e-09	9.10913e-07	Down	1682	gi|831322533|ref|XP_012694198.1|PREDICTED: nuclear receptor subfamily 0 group B member 2 [Clupea harengus]	8.6467e-108	sp|Q15466|NR0B2_HUMAN	2e-52	Nuclear receptor subfamily 0 group B member 2 OS=Homo sapiens GN=NR0B2 PE=1 SV=2	KOG3575	5e-53	FOG: Hormone receptors	ko04976	Bile secretion	1	K08563	NR0B2, SHP	nuclear receptor subfamily 0 group B member 2	GO:0005737;GO:0005654;GO:0005634;GO:0043234;GO:0003677;GO:0019904;GO:0042803;GO:0003707;GO:0003714;GO:0008134;GO:0008203;GO:0010467;GO:0010629;GO:0043433;GO:0000122;GO:0007219;GO:0031100;GO:0010628;GO:0032024;GO:0009749;GO:0006367	cytoplasm|nucleoplasm|nucleus|protein complex|DNA binding|protein domain specific binding|protein homodimerization activity|steroid hormone receptor activity|transcription corepressor activity|transcription factor binding|cholesterol metabolic process|gene expression|negative regulation of gene expression|negative regulation of sequence-specific DNA binding transcription factor activity|negative …
comp192776_c1_seq1	37.5	74	1	0.0135135	-6.20945	6.9113e-08	7.86287e-06	Down	1041	gi|736250237|ref|XP_010787792.1|PREDICTED: uncharacterized protein LOC104961232 isoform X4 [Notothenia coriiceps] gi|736250240|ref|XP_010787793.1| PREDICTED: uncharacterized protein LOC104961232 isoform X5 [Notothenia coriiceps]	1.62307e-18
comp192797_c0_seq1	25.5	4	47	11.75	3.55459	2.79611e-06	0.000318109	Up	998
comp192800_c0_seq1	596.5	957	236	0.246604	-2.01973	9.83385e-07	0.000101745	Down	550
comp192824_c0_seq1	20.5	39	2	0.0512821	-4.2854	2.33489e-06	0.000265636	Down	2139	gi|831296277|ref|XP_012679924.1|PREDICTED: ras-related and estrogen-regulated growth inhibitor-like protein [Clupea harengus]	6.42132e-134	sp|Q6DGN0|RERGL_DANRE	1e-126	Ras-related and estrogen-regulated growth inhibitor-like protein OS=Danio rerio GN=rergl PE=2 SV=1	KOG0395	2e-74	Ras-related GTPase							GO:0005622;GO:0016020;GO:0005525;GO:0007264	intracellular|membrane|GTP binding|small GTPase mediated signal transduction
comp192904_c0_seq1	188.5	71	306	4.30986	2.10764	1.49753e-06	0.000170372	Up	396
comp192906_c0_seq1	15	30	0	0	#NAME?	1.23055e-06	0.000139997	Down	999
comp192921_c0_seq1	12	24	0	0	#NAME?	2.44113e-06	0.000277724	Down	1072
comp192926_c0_seq2	32	64	0	0	#NAME?	4.54081e-08	5.16601e-06	Down	961	gi|884985030|ref|XP_012988581.1|PREDICTED: microfibril-associated glycoprotein 4-like [Esox lucius]	8.35749e-79	sp|P55918|MFAP4_BOVIN	1e-56	Microfibril-associated glycoprotein 4 OS=Bos taurus GN=MFAP4 PE=1 SV=2	KOG2579	2e-56	Ficolin and related extracellular proteins							GO:0071953;GO:0070062;GO:0001527;GO:0007155;GO:0071493;GO:0048251;GO:0043206;GO:0010712;GO:0009650	elastic fiber|extracellular exosome|microfibril|cell adhesion|cellular response to UV-B|elastic fiber assembly|extracellular fibril organization|regulation of collagen metabolic process|UV protection
comp192943_c0_seq2	69	126	12	0.0952381	-3.39232	3.57789e-07	4.07051e-05	Down	1669	gi|831306499|ref|XP_012685476.1|PREDICTED: betaine--homocysteine S-methyltransferase 1 [Clupea harengus]	0	sp|Q32LQ4|BHMT1_DANRE	0	Betaine--homocysteine S-methyltransferase 1 OS=Danio rerio GN=bhmt PE=2 SV=1	KOG1579	0	Homocysteine S-methyltransferase	ko00260;ko00270	Glycine, serine and threonine metabolism|Cysteine and methionine metabolism	2	K00544	BHMT	betaine-homocysteine S-methyltransferase	GO:0005829;GO:0047150;GO:0008898;GO:0008270;GO:0006579;GO:0055123;GO:0009086;GO:0033528;GO:0003323	cytosol|betaine-homocysteine S-methyltransferase activity|S-adenosylmethionine-homocysteine S-methyltransferase activity|zinc ion binding|amino-acid betaine catabolic process|digestive system development|methionine biosynthetic process|S-methylmethionine cycle|type B pancreatic cell development
comp192992_c0_seq1	272	63	481	7.63492	2.93261	8.75189e-08	9.95689e-06	Up	2413	gi|831273173|ref|XP_012678414.1|PREDICTED: UMP-CMP kinase 2	0	sp|Q5EBM0|CMPK2_HUMAN	3e-87	UMP-CMP kinase 2, mitochondrial OS=Homo sapiens GN=CMPK2 PE=1 SV=3	KOG3327	7e-88	Thymidylate kinase/adenylate kinase	ko00240	Pyrimidine metabolism	1	K13809	CMPK2	UMP-CMP kinase 2, mitochondrial	GO:0005737;GO:0005829;GO:0005739;GO:0005654;GO:0005524;GO:0004127;GO:0004550;GO:0004798;GO:0033862;GO:0071222;GO:0006233;GO:0006235;GO:0006227;GO:0006165;GO:0009142	cytoplasm|cytosol|mitochondrion|nucleoplasm|ATP binding|cytidylate kinase activity|nucleoside diphosphate kinase activity|thymidylate kinase activity|UMP kinase activity|cellular response to lipopolysaccharide|dTDP biosynthetic process|dTTP biosynthetic process|dUDP biosynthetic process|nucleoside diphosphate phosphorylation|nucleoside triphosphate biosynthetic process
comp193003_c1_seq2	13	26	0	0	#NAME?	1.92207e-06	0.000218671	Down	442	gi|831305243|ref|XP_012684798.1|PREDICTED: RNA-directed DNA polymerase from mobile element jockey-like	5.93643e-09
comp193048_c2_seq2	442.5	749	136	0.181575	-2.46136	2.66939e-07	2.76185e-05	Down	1550	gi|831312564|ref|XP_012688783.1|PREDICTED: mannose-binding protein C-like [Clupea harengus]	2.98217e-48	sp|Q9N1X4|SFTPD_PIG	8e-24	Pulmonary surfactant-associated protein D OS=Sus scrofa GN=SFTPD PE=1 SV=1	KOG4297	1e-21	C-type lectin	ko04145	Phagosome	1	K10068	SFTPD, SFTP4	pulmonary surfactant-associated protein D	GO:0005581;GO:0005737;GO:0005615;GO:0005578;GO:0030246;GO:0045087;GO:0048286;GO:0007585;GO:0043129	collagen trimer|cytoplasm|extracellular space|proteinaceous extracellular matrix|carbohydrate binding|innate immune response|lung alveolus development|respiratory gaseous exchange|surfactant homeostasis
comp193086_c0_seq1	41.5	74	9	0.121622	-3.03953	2.01282e-06	0.000228996	Down	2360	gi|928037224|ref|XP_013867258.1|PREDICTED: uncharacterized protein LOC106519938 [Austrofundulus limnaeus]	6.5348e-94
comp193149_c0_seq2	1130.5	2260	1	0.000442478	-11.1421	4.28885e-20	5.00674e-18	Down	2473	gi|966713826|gb|KTG46064.1|hypothetical protein cypCar_00029995 [Cyprinus carpio]	7.54961e-42	sp|Q3V3I5|CQ067_MOUSE	1e-22	Uncharacterized protein C17orf67 homolog OS=Mus musculus GN=Gm525 PE=2 SV=1										GO:0005576	extracellular region
comp193169_c0_seq1	193.5	69	318	4.6087	2.20436	1.13248e-06	0.00012884	Up	1176	gi|831272540|ref|XP_012675007.1|PREDICTED: tumor necrosis factor-inducible gene 6 protein [Clupea harengus]	1.75929e-177	sp|P98065|TSG6_RABIT	1e-140	Tumor necrosis factor-inducible gene 6 protein OS=Oryctolagus cuniculus GN=TNFAIP6 PE=2 SV=1	KOG1218	1e-65	Proteins containing Ca2+-binding EGF-like domains							GO:0005540;GO:0007155;GO:0050728	hyaluronic acid binding|cell adhesion|negative regulation of inflammatory response
comp193172_c0_seq2	92.5	20	165	8.25	3.04439	3.9241e-07	4.46438e-05	Up	656	gi|831281799|ref|XP_012671998.1|PREDICTED: pterin-4-alpha-carbinolamine dehydratase 2-like isoform X2 [Clupea harengus]	7.19878e-59	sp|Q5R7K1|PHS2_PONAB	4e-34	Pterin-4-alpha-carbinolamine dehydratase 2 (Fragment) OS=Pongo abelii GN=PCBD2 PE=3 SV=3	KOG4073	9e-33	Pterin carbinolamine dehydratase PCBD/dimerization cofactor of HNF1							GO:0005739;GO:0005634;GO:0008124;GO:0004505;GO:0045893;GO:0051291;GO:0051289;GO:0006729	mitochondrion|nucleus|4-alpha-hydroxytetrahydrobiopterin dehydratase activity|phenylalanine 4-monooxygenase activity|positive regulation of transcription, DNA-templated|protein heterooligomerization|protein homotetramerization|tetrahydrobiopterin biosynthetic process
comp193224_c0_seq1	27.5	5	50	10	3.32193	3.08513e-06	0.00035099	Up	716
comp193311_c0_seq1	34	67	1	0.0149254	-6.06609	1.18996e-07	1.3538e-05	Down	1843	gi|831273075|ref|XP_012677939.1|PREDICTED: B1 bradykinin receptor-like [Clupea harengus]	4.2033e-129	sp|P32299|BKRB2_MOUSE	1e-35	B2 bradykinin receptor OS=Mus musculus GN=Bdkrb2 PE=2 SV=4	KOG3656	3e-33	FOG: 7 transmembrane receptor	ko04810;ko04020;ko04022;ko04071;ko04080;ko05200;ko05142;ko04961;ko04610;ko04750	Regulation of actin cytoskeleton|Calcium signaling pathway|cGMP - PKG signaling pathway|Sphingolipid signaling pathway|Neuroactive ligand-receptor interaction|Pathways in cancer|Chagas disease (American trypanosomiasis)|Endocrine and other factor-regulated calcium reabsorption|Complement and coagulation cascades|Inflammatory mediator regulation of TRP channels	10	K03916	BDKRB2	bradykinin receptor B2	GO:0005829;GO:0005768;GO:0016021;GO:0005886;GO:0004947;GO:0002020;GO:0046982;GO:0031702;GO:0002438;GO:0050482;GO:0071456;GO:0035633;GO:0045776;GO:0008285;GO:1902219;GO:1902239;GO:0033137;GO:0007204;GO:0042493;GO:0009651;GO:0006939;GO:0042310;GO:0042311	cytosol|endosome|integral component of membrane|plasma membrane|bradykinin receptor activity|protease binding|protein heterodimerization activity|type 1 angiotensin receptor binding|acute inflammatory response to antigenic stimulus|arachidonic acid secretion|cellular response to hypoxia|maintenance of blood-brain barrier|negative regulation of blood pressure|negative regulation of cell proliferat…
comp193311_c1_seq1	19.5	38	1	0.0263158	-5.24793	1.41346e-06	0.000160807	Down	586	gi|831273075|ref|XP_012677939.1|PREDICTED: B1 bradykinin receptor-like [Clupea harengus]	2.35839e-56	sp|P48748|BKRB1_RABIT	9e-24	B1 bradykinin receptor OS=Oryctolagus cuniculus GN=BDKRB1 PE=2 SV=1	KOG3656	3e-16	FOG: 7 transmembrane receptor	ko04810;ko04020;ko04022;ko04071;ko04080;ko05200;ko05142;ko04961;ko04610;ko04750	Regulation of actin cytoskeleton|Calcium signaling pathway|cGMP - PKG signaling pathway|Sphingolipid signaling pathway|Neuroactive ligand-receptor interaction|Pathways in cancer|Chagas disease (American trypanosomiasis)|Endocrine and other factor-regulated calcium reabsorption|Complement and coagulation cascades|Inflammatory mediator regulation of TRP channels	10	K03916	BDKRB2	bradykinin receptor B2	GO:0016021;GO:0005886;GO:0004947;GO:0006954;GO:0009612	integral component of membrane|plasma membrane|bradykinin receptor activity|inflammatory response|response to mechanical stimulus
comp193328_c1_seq1	36.5	8	65	8.125	3.02237	2.62148e-06	0.000298241	Up	479	gi|938056264|gb|KPP60944.1|hypothetical protein Z043_121008 [Scleropages formosus]	9.18698e-35	sp|P31579|LCE_ORYLA	2e-17	Low choriolytic enzyme OS=Oryzias latipes GN=lce PE=1 SV=1	KOG3714	6e-13	Meprin A metalloprotease							GO:0030133;GO:0004222;GO:0008270	transport vesicle|metalloendopeptidase activity|zinc ion binding
comp193349_c0_seq1	132	209	55	0.263158	-1.926	3.18977e-06	0.000362895	Down	4387	gi|831294421|ref|XP_012678897.1|PREDICTED: collagen alpha-1(VI) chain [Clupea harengus]	0	sp|Q04857|CO6A1_MOUSE	0	Collagen alpha-1(VI) chain OS=Mus musculus GN=Col6a1 PE=2 SV=1	KOG3544	0	Collagens (type IV and type XIII), and related proteins	ko04510;ko04151;ko04512;ko04974	Focal adhesion|PI3K-Akt signaling pathway|ECM-receptor interaction|Protein digestion and absorption	4	K06238	COL6A	collagen, type VI, alpha	GO:0005581;GO:0070062;GO:0031012;GO:0005576;GO:0005765;GO:0016020;GO:0043234;GO:0005578;GO:0042383;GO:0048407;GO:0007155;GO:0071230;GO:0035987;GO:0001649;GO:0070208	collagen trimer|extracellular exosome|extracellular matrix|extracellular region|lysosomal membrane|membrane|protein complex|proteinaceous extracellular matrix|sarcolemma|platelet-derived growth factor binding|cell adhesion|cellular response to amino acid stimulus|endodermal cell differentiation|osteoblast differentiation|protein heterotrimerization
comp193356_c0_seq1	1138	1896	380	0.200422	-2.31889	3.51899e-07	3.63027e-05	Down	1827	gi|831312385|ref|XP_012688688.1|PREDICTED: homogentisate 1	0	sp|O09173|HGD_MOUSE	0	Homogentisate 1,2-dioxygenase OS=Mus musculus GN=Hgd PE=1 SV=2	KOG1417	0	Homogentisate 1,2-dioxygenase	ko00350;ko00643	Tyrosine metabolism|Styrene degradation	2	K00451	HGD, hmgA	homogentisate 1,2-dioxygenase	GO:0070062;GO:0004411;GO:0046872;GO:0006520;GO:0006559;GO:0006572	extracellular exosome|homogentisate 1,2-dioxygenase activity|metal ion binding|cellular amino acid metabolic process|L-phenylalanine catabolic process|tyrosine catabolic process
comp193423_c0_seq2	42.5	8	77	9.625	3.26679	1.37164e-06	0.00015605	Up	1399
comp193487_c0_seq2	51.5	11	92	8.36364	3.06413	1.26357e-06	0.000143754	Up	1588	gi|928051561|ref|XP_013874943.1|PREDICTED: uncharacterized protein LOC106525301 [Austrofundulus limnaeus]	1.70621e-46
comp193579_c0_seq1	26.5	50	3	0.06	-4.05889	1.55198e-06	0.000176567	Down	548
comp193595_c0_seq1	108.5	216	1	0.00462963	-7.75489	2.69195e-11	3.06259e-09	Down	2236	gi|808862787|gb|KKF14249.1|N-lysine methyltransferase SETD8 [Larimichthys crocea]	3.51168e-130
comp193665_c0_seq1	11.5	23	0	0	#NAME?	2.75813e-06	0.000313787	Down	1328
comp193677_c0_seq2	141	259	23	0.0888031	-3.49325	5.10386e-08	5.80658e-06	Down	993
comp193746_c0_seq1	1179	65	2293	35.2769	5.14065	4.3009e-12	4.89306e-10	Up	1166	gi|47212679|emb|CAF95499.1|unnamed protein product [Tetraodon nigroviridis]	6.19362e-43	sp|O93267|TRP3_PSEAM	1e-39	Trypsinogen-like protein 3 OS=Pseudopleuronectes americanus GN=trp3 PE=2 SV=1	KOG3627	2e-25	Trypsin	ko04080;ko05164;ko04972;ko04974	Neuroactive ligand-receptor interaction|Influenza A|Pancreatic secretion|Protein digestion and absorption	4	K01312	PRSS	trypsin	GO:0004252	serine-type endopeptidase activity
comp193747_c1_seq1	12.5	0	25	Inf	Inf	2.16382e-06	0.000246174	Up	429
comp193751_c0_seq1	69.5	124	15	0.120968	-3.04731	7.00589e-07	7.97048e-05	Down	1453	gi|966676306|gb|KTG09622.1|hypothetical protein cypCar_00042103 [Cyprinus carpio]	1.13644e-69	sp|P32246|CCR1_HUMAN	3e-44	C-C chemokine receptor type 1 OS=Homo sapiens GN=CCR1 PE=1 SV=1	KOG3656	6e-45	FOG: 7 transmembrane receptor	ko04060;ko05203;ko04062	Cytokine-cytokine receptor interaction|Viral carcinogenesis|Chemokine signaling pathway	3	K04179	CCR4	C-C chemokine receptor type 4
comp193765_c0_seq5	307	500	114	0.228	-2.13289	9.45428e-07	0.00010756	Down	1636	gi|831325478|ref|XP_012695814.1|PREDICTED: protein FAM98A	3.74907e-132	sp|Q5R679|FA98A_PONAB	4e-112	Protein FAM98A OS=Pongo abelii GN=FAM98A PE=2 SV=1	KOG3973	2e-113	Uncharacterized conserved glycine-rich protein
comp193771_c0_seq1	22.5	1	44	44	5.45943	8.23867e-07	9.373e-05	Up	4711	gi|847095004|ref|XP_012811064.1|PREDICTED: uncharacterized protein K02A2.6-like [Xenopus (Silurana) tropicalis]	0	sp|P20825|POL2_DROME	1e-71	Retrovirus-related Pol polyprotein from transposon 297 OS=Drosophila melanogaster GN=pol PE=4 SV=1	KOG0017	5e-127	FOG: Transposon-encoded proteins with TYA, reverse transcriptase, integrase domains in various combinations							GO:0004190;GO:0004519;GO:0003676;GO:0003964;GO:0015074	aspartic-type endopeptidase activity|endonuclease activity|nucleic acid binding|RNA-directed DNA polymerase activity|DNA integration
comp193773_c0_seq1	15	30	0	0	#NAME?	1.23055e-06	0.000139997	Down	1552	gi|551490724|ref|XP_005796934.1|PREDICTED: glutamate receptor ionotropic	3.27376e-16	sp|P39086|GRIK1_HUMAN	5e-07	Glutamate receptor ionotropic, kainate 1 OS=Homo sapiens GN=GRIK1 PE=1 SV=1	KOG1052	1e-07	Glutamate-gated kainate-type ion channel receptor subunit GluR5 and related subunits	ko04080;ko04724	Neuroactive ligand-receptor interaction|Glutamatergic synapse	2	K05201	GRIK1	glutamate receptor, ionotropic kainate 1	GO:0030054;GO:0030425;GO:0005887;GO:0032983;GO:0043025;GO:0097481;GO:0005886;GO:0045211;GO:0042734;GO:0043195;GO:0008144;GO:0005234;GO:0016595;GO:0015277;GO:0022843;GO:0030534;GO:0048266;GO:0007417;GO:0060079;GO:0007215;GO:0060080;GO:0034220;GO:0051899;GO:0032229;GO:0051967;GO:0007399;GO:0014054;GO:0032230;GO:0048172;GO:0051966;GO:0007268;GO:0035249;GO:0006810	cell junction|dendrite|integral component of plasma membrane|kainate selective glutamate receptor complex|neuronal cell body|neuronal postsynaptic density|plasma membrane|postsynaptic membrane|presynaptic membrane|terminal bouton|drug binding|extracellular-glutamate-gated ion channel activity|glutamate binding|kainate selective glutamate receptor activity|voltage-gated cation channel activity|adu…
comp193775_c0_seq1	53.5	4	103	25.75	4.6865	7.98592e-08	9.08545e-06	Up	1737
comp193775_c1_seq1	17.5	0	35	Inf	Inf	7.29119e-07	8.29506e-05	Up	496
comp193846_c0_seq1	404	85	723	8.50588	3.08846	3.24655e-08	3.69355e-06	Up	2505	gi|831301387|ref|XP_012682693.1|PREDICTED: suppressor of cytokine signaling 1 [Clupea harengus]	7.15139e-112	sp|O35716|SOCS1_MOUSE	8e-56	Suppressor of cytokine signaling 1 OS=Mus musculus GN=Socs1 PE=1 SV=1	KOG4566	4e-56	Cytokine-inducible SH2 protein	ko04630;ko04120;ko05206;ko04930;ko05145;ko04380;ko04910;ko04917	Jak-STAT signaling pathway|Ubiquitin mediated proteolysis|MicroRNAs in cancer|Type II diabetes mellitus|Toxoplasmosis|Osteoclast differentiation|Insulin signaling pathway|Prolactin signaling pathway	8	K04694	SOCS1, JAB	suppressor of cytokine signaling 1	GO:0005737;GO:0016023;GO:0005829;GO:0005634;GO:0005159;GO:0019210;GO:0019901;GO:0004860;GO:0071230;GO:0071345;GO:0071407;GO:0019221;GO:0045444;GO:0007259;GO:1904030;GO:0046627;GO:0046426;GO:0006469;GO:0042518;GO:0031100;GO:0016567;GO:0010534;GO:0050707;GO:0040008;GO:0046425;GO:0001932;GO:0042510;GO:0042493;GO:0032355;GO:0032496;GO:0043434;GO:0032570	cytoplasm|cytoplasmic membrane-bounded vesicle|cytosol|nucleus|insulin-like growth factor receptor binding|kinase inhibitor activity|protein kinase binding|protein kinase inhibitor activity|cellular response to amino acid stimulus|cellular response to cytokine stimulus|cellular response to organic cyclic compound|cytokine-mediated signaling pathway|fat cell differentiation|JAK-STAT cascade|negati…
comp193898_c0_seq1	17	34	0	0	#NAME?	8.08553e-07	9.19878e-05	Down	474
comp193900_c0_seq1	43.5	11	76	6.90909	2.7885	2.68175e-06	0.000305098	Up	345
comp193917_c0_seq1	179.5	328	31	0.0945122	-3.40336	3.92794e-08	4.46875e-06	Down	377
comp193917_c1_seq1	64	119	9	0.0756303	-3.72489	2.28469e-07	2.59925e-05	Down	338
comp194002_c1_seq1	18	36	0	0	#NAME?	6.57837e-07	7.4841e-05	Down	327
comp194007_c0_seq4	27.5	0	55	Inf	Inf	1.02303e-07	1.16388e-05	Up	884
comp194068_c0_seq2	39	78	0	0	#NAME?	1.40054e-08	1.59337e-06	Down	371
comp194107_c0_seq2	1089.5	429	1750	4.07925	2.02831	9.06065e-07	0.000103082	Up	2123	gi|831312479|ref|XP_012688739.1|PREDICTED: cytochrome P450 2K1-like	0	sp|Q92090|CP2K1_ONCMY	0	Cytochrome P450 2K1 OS=Oncorhynchus mykiss GN=cyp2k1 PE=2 SV=1	KOG0156	2e-112	Cytochrome P450 CYP2 subfamily							GO:0005789;GO:0070330;GO:0020037;GO:0005506;GO:0043390;GO:0048252;GO:0002933	endoplasmic reticulum membrane|aromatase activity|heme binding|iron ion binding|aflatoxin B1 metabolic process|lauric acid metabolic process|lipid hydroxylation
comp194154_c3_seq2	13929.5	307	27552	89.7459	6.48777	4.29238e-11	4.88337e-09	Up	430
comp194169_c0_seq1	43	3	83	27.6667	4.79008	1.57182e-07	1.78823e-05	Up	1187	gi|831322697|ref|XP_012694286.1|PREDICTED: endoplasmic reticulum resident protein 27 [Clupea harengus]	2.58622e-128	sp|Q96DN0|ERP27_HUMAN	3e-46	Endoplasmic reticulum resident protein 27 OS=Homo sapiens GN=ERP27 PE=1 SV=1	KOG0191	8e-47	Thioredoxin/protein disulfide isomerase	ko04141	Protein processing in endoplasmic reticulum	1	K09580	PDIA1, P4HB	protein disulfide-isomerase A1	GO:0005788	endoplasmic reticulum lumen
comp194250_c1_seq3	40.5	6	75	12.5	3.64386	8.87251e-07	0.000100941	Up	893	gi|831272366|ref|XP_012674015.1|PREDICTED: carboxypeptidase M [Clupea harengus]	1.4191e-157	sp|Q80V42|CBPM_MOUSE	5e-88	Carboxypeptidase M OS=Mus musculus GN=Cpm PE=2 SV=2	KOG2649	4e-87	Zinc carboxypeptidase							GO:0031225;GO:0009986;GO:0070062;GO:0005886;GO:0004181;GO:0004185;GO:0008270	anchored component of membrane|cell surface|extracellular exosome|plasma membrane|metallocarboxypeptidase activity|serine-type carboxypeptidase activity|zinc ion binding
comp194261_c0_seq1	96	12	180	15	3.90689	4.7658e-08	5.42197e-06	Up	1190	gi|831280538|ref|XP_012671306.1|PREDICTED: C-C motif chemokine 19-like [Clupea harengus]	2.98846e-29	sp|O70460|CCL19_MOUSE	5e-11	C-C motif chemokine 19 OS=Mus musculus GN=Ccl19 PE=1 SV=1				ko04064;ko04060;ko04062	NF-kappa B signaling pathway|Cytokine-cytokine receptor interaction|Chemokine signaling pathway	3	K05512	CCL19, ELC	C-C motif chemokine 19	GO:0005623;GO:0005615;GO:0005622;GO:0031732;GO:0008009;GO:0042379;GO:0007257;GO:0048469;GO:0002407;GO:0001768;GO:0006955;GO:0001771;GO:0006954;GO:0072610;GO:0097029;GO:0002408;GO:2000107;GO:2000147;GO:0050921;GO:0002606;GO:2000549;GO:0045807;GO:0070374;GO:0010560;GO:0043547;GO:0043123;GO:0050718;GO:0032735;GO:0046330;GO:0090023;GO:0042346;GO:0043552;GO:0045860;GO:0051897;GO:0048260;GO:0042102;GO:…	cell|extracellular space|intracellular|CCR7 chemokine receptor binding|chemokine activity|chemokine receptor binding|activation of JUN kinase activity|cell maturation|dendritic cell chemotaxis|establishment of T cell polarity|immune response|immunological synapse formation|inflammatory response|interleukin-12 secretion|mature conventional dendritic cell differentiation|myeloid dendritic cell chem…
comp194526_c0_seq1	44.5	78	11	0.141026	-2.82597	2.43699e-06	0.000277253	Down	1014	gi|831319695|ref|XP_012692648.1|PREDICTED: serum deprivation-response protein [Clupea harengus]	2.63896e-93	sp|Q63918|SDPR_MOUSE	5e-42	Serum deprivation-response protein OS=Mus musculus GN=Sdpr PE=1 SV=3										GO:0005901;GO:0005737;GO:0005829;GO:0045121;GO:0001786;GO:0005080;GO:0045944	caveola|cytoplasm|cytosol|membrane raft|phosphatidylserine binding|protein kinase C binding|positive regulation of transcription from RNA polymerase II promoter
comp194528_c0_seq1	164	12	316	26.3333	4.71882	9.95992e-10	1.13312e-07	Up	885	gi|831280134|ref|XP_012671082.1|PREDICTED: low choriolytic enzyme-like [Clupea harengus]	3.14701e-154	sp|P31580|HCE1_ORYLA	2e-67	High choriolytic enzyme 1 OS=Oryzias latipes GN=hcea PE=1 SV=1	KOG3714	1e-41	Meprin A metalloprotease							GO:0030133;GO:0004222;GO:0008270	transport vesicle|metalloendopeptidase activity|zinc ion binding
comp194588_c1_seq2	38	8	68	8.5	3.08746	2.22504e-06	0.000253139	Up	320
comp194645_c0_seq1	26	2	50	25	4.64386	9.54202e-07	0.000108558	Up	1183
comp194668_c0_seq2	13	0	26	Inf	Inf	1.92207e-06	0.000218671	Up	1634
comp194698_c0_seq1	20616.5	40248	985	0.0244733	-5.35265	5.25628e-09	5.42251e-07	Down	1471	gi|831313652|ref|XP_012689361.1|PREDICTED: saxitoxin and tetrodotoxin-binding protein 1-like isoform X1 [Clupea harengus]	2.43957e-134	sp|Q90WJ7|SXT1_TAKPA	1e-07	Saxitoxin and tetrodotoxin-binding protein 1 OS=Takifugu pardalis GN=psbp1 PE=1 SV=2										GO:0005737;GO:0005576;GO:0019534;GO:0009636;GO:1901998	cytoplasm|extracellular region|toxin transporter activity|response to toxic substance|toxin transport
comp194769_c0_seq1	22.5	42	3	0.0714286	-3.80735	2.83279e-06	0.000322282	Down	586
comp194804_c0_seq1	74.5	144	5	0.0347222	-4.848	1.61208e-08	1.83404e-06	Down	2317	gi|831309537|ref|XP_012687133.1|PREDICTED: atrial natriuretic peptide receptor 2-like [Clupea harengus]	0	sp|P55202|ANPRB_ANGJA	0	Atrial natriuretic peptide receptor 2 OS=Anguilla japonica GN=npr2 PE=2 SV=1	KOG1023	0	Natriuretic peptide receptor, guanylate cyclase	ko04022;ko00230;ko04270;ko04921	cGMP - PKG signaling pathway|Purine metabolism|Vascular smooth muscle contraction|Oxytocin signaling pathway	4	K12324	ANPRB, NPR2	atrial natriuretic peptide receptor B	GO:0016021;GO:0005622;GO:0005524;GO:0005525;GO:0004383;GO:0016941;GO:0004672;GO:0035556;GO:0001503	integral component of membrane|intracellular|ATP binding|GTP binding|guanylate cyclase activity|natriuretic peptide receptor activity|protein kinase activity|intracellular signal transduction|ossification
comp194830_c0_seq2	25	49	1	0.0204082	-5.61471	5.30726e-07	6.03798e-05	Down	983	gi|831273489|ref|XP_012679990.1|PREDICTED: uncharacterized protein LOC105897587 [Clupea harengus]	8.36464e-29	sp|A2TGX5|CLM8_RAT	4e-11	CMRF35-like molecule 8 OS=Rattus norvegicus GN=Cd300a PE=2 SV=1										GO:0016021;GO:0005886;GO:0002376	integral component of membrane|plasma membrane|immune system process
comp194919_c0_seq1	133	212	54	0.254717	-1.97303	2.84996e-06	0.000324235	Down	590
comp194940_c0_seq1	32.5	4	61	15.25	3.93074	1.06814e-06	0.00012152	Up	947
comp194990_c0_seq1	20.5	41	0	0	#NAME?	3.95956e-07	4.50473e-05	Down	1040	gi|928082946|ref|XP_013856350.1|PREDICTED: uncharacterized protein LOC106512230 [Austrofundulus limnaeus]	6.1295e-133	sp|P10394|POL4_DROME	7e-27	Retrovirus-related Pol polyprotein from transposon 412 OS=Drosophila melanogaster GN=POL PE=4 SV=1	KOG0017	9e-23	FOG: Transposon-encoded proteins with TYA, reverse transcriptase, integrase domains in various combinations							GO:0004190;GO:0004519;GO:0003676;GO:0003964;GO:0015074	aspartic-type endopeptidase activity|endonuclease activity|nucleic acid binding|RNA-directed DNA polymerase activity|DNA integration
comp195044_c2_seq3	269	36	502	13.9444	3.80162	4.67558e-09	5.31933e-07	Up	3673	gi|831273097|ref|XP_012678059.1|PREDICTED: radical S-adenosyl methionine domain-containing protein 2 [Clupea harengus]	0	sp|Q5RH95|RSAD2_DANRE	0	Radical S-adenosyl methionine domain-containing protein 2 OS=Danio rerio GN=rsad2 PE=2 SV=1	KOG1815	2e-156	Predicted E3 ubiquitin ligase	ko05164	Influenza A	1	K15045	RSAD2	radical S-adenosyl methionine domain-containing protein 2	GO:0005789;GO:0005811;GO:0051539;GO:0003824;GO:0046872;GO:0051607;GO:0045087;GO:0009615	endoplasmic reticulum membrane|lipid particle|4 iron, 4 sulfur cluster binding|catalytic activity|metal ion binding|defense response to virus|innate immune response|response to virus
comp195048_c0_seq1	11	22	0	0	#NAME?	3.11879e-06	0.00035482	Down	418
comp195052_c0_seq1	122.5	196	49	0.25	-2	2.89369e-06	0.000329211	Down	904
comp195067_c0_seq1	9248	15248	3248	0.213012	-2.231	1.64993e-06	0.00017021	Down	1648	gi|831293282|ref|XP_012678263.1|PREDICTED: 4-hydroxyphenylpyruvate dioxygenase isoform X1 [Clupea harengus]	0	sp|Q6TGZ5|HPPD_DANRE	0	4-hydroxyphenylpyruvate dioxygenase OS=Danio rerio GN=hpd PE=2 SV=1	KOG0638	0	4-hydroxyphenylpyruvate dioxygenase	ko00350;ko00360;ko00130	Tyrosine metabolism|Phenylalanine metabolism|Ubiquinone and other terpenoid-quinone biosynthesis	3	K00457	HPD, hppD	4-hydroxyphenylpyruvate dioxygenase	GO:0003868;GO:0004462;GO:0046872;GO:0006559;GO:0006572	4-hydroxyphenylpyruvate dioxygenase activity|lactoylglutathione lyase activity|metal ion binding|L-phenylalanine catabolic process|tyrosine catabolic process
comp195121_c0_seq1	19.5	39	0	0	#NAME?	4.84427e-07	5.51124e-05	Down	730
comp195148_c0_seq2	11.5	23	0	0	#NAME?	2.75813e-06	0.000313787	Down	1096
comp195210_c0_seq1	92.5	34	151	4.44118	2.15094	2.79523e-06	0.000318009	Up	541
comp195220_c1_seq1	469	223	715	3.20628	1.6809	2.81165e-06	0.000319877	Up	2704	gi|831306305|ref|XP_012685374.1|PREDICTED: protein FAM53B-like isoform X3 [Clupea harengus]	2.10743e-65	sp|Q14153|FA53B_HUMAN	5e-12	Protein FAM53B OS=Homo sapiens GN=FAM53B PE=1 SV=2
comp195283_c0_seq2	190	15	365	24.3333	4.60486	8.38717e-10	9.54194e-08	Up	469
comp195287_c2_seq1	38	0	76	Inf	Inf	1.64693e-08	1.87369e-06	Up	392
comp195289_c0_seq5	270	70	470	6.71429	2.74723	1.60843e-07	1.82988e-05	Up	2135	gi|597774631|ref|XP_007251033.1|PREDICTED: leptin [Astyanax mexicanus]	7.43308e-13							ko04152;ko04630;ko04060;ko04080;ko04932;ko04920	AMPK signaling pathway|Jak-STAT signaling pathway|Cytokine-cytokine receptor interaction|Neuroactive ligand-receptor interaction|Non-alcoholic fatty liver disease (NAFLD)|Adipocytokine signaling pathway	6	K05424	LEP	leptin
comp195362_c1_seq1	30.5	61	0	0	#NAME?	5.92191e-08	6.73726e-06	Down	320
comp195417_c0_seq1	57.5	12	103	8.58333	3.10154	9.42e-07	0.00010717	Up	966
comp195417_c1_seq1	52.5	8	97	12.125	3.59991	4.89848e-07	5.57292e-05	Up	432	gi|701331976|ref|XP_009978518.1|PREDICTED: RING finger protein 11-like [Tauraco erythrolophus]	2.98023e-07	sp|Q69U49|RMR2_ORYSJ	7e-08	Receptor homology region, transmembrane domain- and RING domain-containing protein 2 OS=Oryza sativa subsp. japonica GN=RMR1 PE=2 SV=2	KOG0800	1e-08	FOG: Predicted E3 ubiquitin ligase							GO:0016021;GO:0031902;GO:0032586;GO:0008270;GO:0015031	integral component of membrane|late endosome membrane|protein storage vacuole membrane|zinc ion binding|protein transport
comp195483_c0_seq5	13	26	0	0	#NAME?	1.92207e-06	0.000218671	Down	618	gi|929118457|ref|XP_014070790.1|PREDICTED: uncharacterized protein LOC106613243 [Salmo salar]	5.87641e-13
comp195490_c0_seq4	745	1188	302	0.254209	-1.97591	1.08384e-06	0.000112138	Down	1426	gi|831316509|ref|XP_012690899.1|PREDICTED: sex hormone-binding globulin [Clupea harengus]	5.62163e-138	sp|P04278|SHBG_HUMAN	3e-30	Sex hormone-binding globulin OS=Homo sapiens GN=SHBG PE=1 SV=2	KOG1836	5e-07	Extracellular matrix glycoprotein Laminin subunits alpha and gamma
comp195529_c0_seq2	14	28	0	0	#NAME?	1.5297e-06	0.000174032	Down	382
comp195554_c1_seq1	28.5	57	0	0	#NAME?	8.50637e-08	9.67755e-06	Down	302
comp195648_c0_seq1	17	34	0	0	#NAME?	8.08553e-07	9.19878e-05	Down	938
comp195669_c1_seq1	17.5	35	0	0	#NAME?	7.29119e-07	8.29506e-05	Down	621	gi|675388001|gb|KFM80898.1|Serine/threonine-protein phosphatase 2A catalytic subunit alpha isoform	1.40926e-06	sp|P23696|PP2A_DROME	4e-07	Serine/threonine-protein phosphatase PP2A OS=Drosophila melanogaster GN=mts PE=2 SV=1	KOG0371	9e-08	Serine/threonine protein phosphatase 2A, catalytic subunit							GO:0005814;GO:0005737;GO:0005654;GO:0000159;GO:0046872;GO:0019208;GO:0004722;GO:0007015;GO:0055059;GO:0006914;GO:0060070;GO:0007155;GO:0007099;GO:0007098;GO:0051298;GO:0051297;GO:0007059;GO:0090162;GO:0000226;GO:0000278;GO:0007067;GO:0007406;GO:0048477;GO:0006909;GO:0045880;GO:0006470;GO:0007465;GO:0050790;GO:0008360;GO:0009416;GO:0051225;GO:0007051	centriole|cytoplasm|nucleoplasm|protein phosphatase type 2A complex|metal ion binding|phosphatase regulator activity|protein serine/threonine phosphatase activity|actin filament organization|asymmetric neuroblast division|autophagy|canonical Wnt signaling pathway|cell adhesion|centriole replication|centrosome cycle|centrosome duplication|centrosome organization|chromosome segregation|establishmen…
comp195743_c2_seq2	11	0	22	Inf	Inf	3.11879e-06	0.00035482	Up	459
comp195814_c0_seq1	132	35	229	6.54286	2.70992	4.77878e-07	5.43673e-05	Up	904	gi|597780741|ref|XP_007253955.1|PREDICTED: monofunctional C1-tetrahydrofolate synthase	8.53692e-160	sp|Q0VCR7|C1TM_BOVIN	5e-145	Monofunctional C1-tetrahydrofolate synthase, mitochondrial OS=Bos taurus GN=MTHFD1L PE=2 SV=2	KOG4230	1e-123	C1-tetrahydrofolate synthase	ko00670	One carbon pool by folate	1	K13402	MTHFD1L	monofunctional C1-tetrahydrofolate synthase, mitochondrial	GO:0005739;GO:0005524;GO:0004329;GO:0004488;GO:0009396;GO:0035999	mitochondrion|ATP binding|formate-tetrahydrofolate ligase activity|methylenetetrahydrofolate dehydrogenase (NADP+) activity|folic acid-containing compound biosynthetic process|tetrahydrofolate interconversion
comp195829_c1_seq1	59	109	9	0.0825688	-3.59826	3.61164e-07	4.1089e-05	Down	379
comp195836_c0_seq1	11.5	23	0	0	#NAME?	2.75813e-06	0.000313787	Down	1846
comp195847_c0_seq1	93	172	14	0.0813953	-3.61891	1.02167e-07	1.16233e-05	Down	376
comp195903_c0_seq1	39	6	72	12	3.58496	1.05624e-06	0.000120166	Up	1288
comp195972_c0_seq1	251.5	108	395	3.65741	1.87082	2.235e-06	0.000254273	Up	2090	gi|831290478|ref|XP_012676733.1|PREDICTED: cholesterol 7-alpha-monooxygenase-like [Clupea harengus]	0	sp|P22680|CP7A1_HUMAN	4e-145	Cholesterol 7-alpha-monooxygenase OS=Homo sapiens GN=CYP7A1 PE=1 SV=2	KOG0684	3e-145	Cytochrome P450	ko00120;ko00140;ko04976;ko03320	Primary bile acid biosynthesis|Steroid hormone biosynthesis|Bile secretion|PPAR signaling pathway	4	K00489	CYP7A1	cholesterol 7alpha-monooxygenase
comp196057_c0_seq6	71.5	1	142	142	7.14975	8.47418e-10	9.64093e-08	Up	1556	gi|831314969|ref|XP_012690077.1|PREDICTED: membrane progestin receptor gamma-B-like [Clupea harengus]	0	sp|Q6DC77|MPRGB_DANRE	2e-166	Membrane progestin receptor gamma-B OS=Danio rerio GN=paqr5b PE=2 SV=1	KOG0748	2e-114	Predicted membrane proteins, contain hemolysin III domain							GO:0016021;GO:0004872;GO:0005496;GO:0007275;GO:0048477	integral component of membrane|receptor activity|steroid binding|multicellular organismal development|oogenesis
comp196082_c0_seq1	21	0	42	Inf	Inf	3.58241e-07	4.07565e-05	Up	918
comp196147_c0_seq1	79.5	134	25	0.186567	-2.42223	1.9502e-06	0.000221872	Down	576
comp196213_c0_seq1	17.5	35	0	0	#NAME?	7.29119e-07	8.29506e-05	Down	2682	gi|528495735|ref|XP_005156176.1|PREDICTED: uncharacterized protein LOC101885994 [Danio rerio]	0	sp|P04323|POL3_DROME	2e-112	Retrovirus-related Pol polyprotein from transposon 17.6 OS=Drosophila melanogaster GN=pol PE=4 SV=1	KOG0017	2e-112	FOG: Transposon-encoded proteins with TYA, reverse transcriptase, integrase domains in various combinations							GO:0004190;GO:0004519;GO:0003676;GO:0003964;GO:0015074	aspartic-type endopeptidase activity|endonuclease activity|nucleic acid binding|RNA-directed DNA polymerase activity|DNA integration
comp196218_c0_seq1	62.5	15	110	7.33333	2.87447	1.20705e-06	0.000137324	Up	879
comp196308_c0_seq2	37.5	6	69	11.5	3.52356	1.2596e-06	0.000143303	Up	1901
comp196436_c0_seq1	14	28	0	0	#NAME?	1.5297e-06	0.000174032	Down	818
comp196509_c0_seq12	55.5	94	17	0.180851	-2.46713	3.03696e-06	0.00034551	Down	691
comp196569_c0_seq4	30.5	4	57	14.25	3.83289	1.39924e-06	0.000159189	Up	1395	gi|831320111|ref|XP_012692870.1|PREDICTED: arf-GAP with dual PH domain-containing protein 1-like [Clupea harengus]	0	sp|O75689|ADAP1_HUMAN	4e-142	Arf-GAP with dual PH domain-containing protein 1 OS=Homo sapiens GN=ADAP1 PE=1 SV=2	KOG0703	2e-143	Predicted GTPase-activating protein							GO:0005737;GO:0005634;GO:0005886;GO:0005096;GO:0043533;GO:0046872;GO:0007166;GO:0043547;GO:0043087	cytoplasm|nucleus|plasma membrane|GTPase activator activity|inositol 1,3,4,5 tetrakisphosphate binding|metal ion binding|cell surface receptor signaling pathway|positive regulation of GTPase activity|regulation of GTPase activity
comp196569_c1_seq1	52	11	93	8.45455	3.07973	1.20675e-06	0.00013729	Up	1058	gi|831320111|ref|XP_012692870.1|PREDICTED: arf-GAP with dual PH domain-containing protein 1-like [Clupea harengus]	9.20321e-47	sp|O75689|ADAP1_HUMAN	1e-26	Arf-GAP with dual PH domain-containing protein 1 OS=Homo sapiens GN=ADAP1 PE=1 SV=2	KOG0703	3e-27	Predicted GTPase-activating protein							GO:0005737;GO:0005634;GO:0005886;GO:0005096;GO:0043533;GO:0046872;GO:0007166;GO:0043547;GO:0043087	cytoplasm|nucleus|plasma membrane|GTPase activator activity|inositol 1,3,4,5 tetrakisphosphate binding|metal ion binding|cell surface receptor signaling pathway|positive regulation of GTPase activity|regulation of GTPase activity
comp196576_c2_seq1	49	4	94	23.5	4.55459	1.3432e-07	1.52814e-05	Up	370
comp196581_c0_seq3	17.5	1	34	34	5.08746	2.03847e-06	0.000231914	Up	681	gi|831271330|ref|XP_012690785.1|PREDICTED: bone morphogenetic protein 1-like [Clupea harengus]	1.53703e-55	sp|P98070|BMP1_XENLA	1e-36	Bone morphogenetic protein 1 OS=Xenopus laevis GN=bmp1 PE=1 SV=1	KOG3714	2e-39	Meprin A metalloprotease							GO:0005615;GO:0005794;GO:0005578;GO:0005509;GO:0004222;GO:0008270;GO:0051216;GO:0030154;GO:0001503	extracellular space|Golgi apparatus|proteinaceous extracellular matrix|calcium ion binding|metalloendopeptidase activity|zinc ion binding|cartilage development|cell differentiation|ossification
comp196591_c2_seq1	11	0	22	Inf	Inf	3.11879e-06	0.00035482	Up	306
comp196727_c0_seq2	34	62	6	0.0967742	-3.36923	1.91249e-06	0.000217581	Down	945
comp196737_c0_seq4	43	5	81	16.2	4.01792	4.44016e-07	5.05149e-05	Up	2170	gi|831324053|ref|XP_012695027.1|PREDICTED: insulin-like growth factor-binding protein 3 [Clupea harengus]	6.72398e-154	sp|P17936|IBP3_HUMAN	8e-79	Insulin-like growth factor-binding protein 3 OS=Homo sapiens GN=IGFBP3 PE=1 SV=2	KOG3555	1e-08	Ca2+-binding proteoglycan Testican	ko04115;ko05202	p53 signaling pathway|Transcriptional misregulation in cancers	2	K10138	IGFBP3	insulin-like growth factor-binding protein 3
comp196774_c0_seq4	47	0	94	Inf	Inf	4.08429e-09	4.64663e-07	Up	1472
comp196821_c1_seq4	65.5	113	18	0.159292	-2.65025	1.68894e-06	0.000192148	Down	436	gi|156081756|ref|XP_001608371.1|hypothetical protein [Plasmodium vivax Sal-1] gi|148800942|gb|EDL42347.1| hypothetical protein PVX_087140 [Plasmodium vivax]	3.97428e-06
comp196864_c0_seq1	93.5	13	174	13.3846	3.7425	7.54883e-08	8.58818e-06	Up	2551	gi|939314603|ref|XP_014263011.1|PREDICTED: RNA-directed DNA polymerase from mobile element jockey-like [Maylandia zebra]	3.10798e-07
comp196879_c2_seq1	82.5	21	144	6.85714	2.77761	8.78778e-07	9.99772e-05	Up	639	gi|831310851|ref|XP_012687850.1|PREDICTED: carnitine O-palmitoyltransferase 1	7.15776e-138	sp|P50416|CPT1A_HUMAN	2e-109	Carnitine O-palmitoyltransferase 1, liver isoform OS=Homo sapiens GN=CPT1A PE=1 SV=2	KOG3716	3e-108	Carnitine O-acyltransferase CPTI	ko04152;ko04931;ko00071;ko01212;ko03320;ko04920;ko04922	AMPK signaling pathway|Insulin resistance|Fatty acid degradation|Fatty acid metabolism|PPAR signaling pathway|Adipocytokine signaling pathway|Glucagon signaling pathway	7	K08765	CPT1A	carnitine O-palmitoyltransferase 1, liver isoform	GO:0031307;GO:0016020;GO:0005743;GO:0005741;GO:0005739;GO:0004095;GO:0009437;GO:0006853;GO:0044255;GO:0071398;GO:0007623;GO:0042755;GO:0030855;GO:0006635;GO:0006006;GO:0001676;GO:0032000;GO:0051260;GO:0050796;GO:0042493;GO:0014070;GO:0044281;GO:0006641	integral component of mitochondrial outer membrane|membrane|mitochondrial inner membrane|mitochondrial outer membrane|mitochondrion|carnitine O-palmitoyltransferase activity|carnitine metabolic process|carnitine shuttle|cellular lipid metabolic process|cellular response to fatty acid|circadian rhythm|eating behavior|epithelial cell differentiation|fatty acid beta-oxidation|glucose metabolic proce…
comp197037_c0_seq1	64	107	21	0.196262	-2.34915	3.04161e-06	0.000346039	Down	659
comp197063_c0_seq1	161	294	28	0.0952381	-3.39232	5.08713e-08	5.78754e-06	Down	1339	gi|831312881|ref|XP_012688954.1|PREDICTED: pyrroline-5-carboxylate reductase 3 [Clupea harengus]	1.08699e-170	sp|Q5SPD7|P5CR3_DANRE	1e-120	Pyrroline-5-carboxylate reductase 3 OS=Danio rerio GN=pycrl PE=2 SV=1	KOG3124	4e-104	Pyrroline-5-carboxylate reductase	ko00330;ko01230	Arginine and proline metabolism|Biosynthesis of amino acids	2	K00286	proC	pyrroline-5-carboxylate reductase	GO:0004735;GO:0055129	pyrroline-5-carboxylate reductase activity|L-proline biosynthetic process
comp197098_c0_seq1	27	51	3	0.0588235	-4.08746	1.44112e-06	0.000163954	Down	517
comp197130_c1_seq1	99.5	162	37	0.228395	-2.1304	2.69046e-06	0.00030609	Down	523
comp197134_c0_seq6	39.5	73	6	0.0821918	-3.60486	9.9641e-07	0.00011336	Down	3451	gi|307176664|gb|EFN66111.1|120.7 kDa protein in NOF-FB transposable element	6.58948e-85	sp|P16320|NOF_DROME	2e-75	120.7 kDa protein in NOF-FB transposable element OS=Drosophila melanogaster GN=NOF PE=4 SV=2										GO:0005634	nucleus
comp197226_c2_seq8	5953	2269	9637	4.24725	2.08653	1.59249e-06	0.000185905	Up	2252	gi|723141087|ref|XP_010287476.1|PREDICTED: neurogenic locus notch homolog protein 1-like	1.19496e-52	sp|Q07008|NOTC1_RAT	1e-50	Neurogenic locus notch homolog protein 1 OS=Rattus norvegicus GN=Notch1 PE=2 SV=3	KOG1217	1e-46	Fibrillins and related proteins containing Ca2+-binding EGF-like domains	ko04330;ko05206;ko04320;ko04919	Notch signaling pathway|MicroRNAs in cancer|Dorso-ventral axis formation|Thyroid hormone signaling pathway	4	K02599	NOTCH	Notch	GO:0001669;GO:0009986;GO:0005856;GO:0005783;GO:0005794;GO:0016021;GO:0030027;GO:0002193;GO:0005634;GO:0005886;GO:0043235;GO:0001726;GO:0005509;GO:0031490;GO:0001047;GO:0019899;GO:0004857;GO:0004872;GO:0043565;GO:0003700;GO:0001190;GO:0003180;GO:1902263;GO:0060842;GO:0048708;GO:0003162;GO:0009912;GO:0007409;GO:0007420;GO:0048754;GO:0003214;GO:0060038;GO:0003213;GO:0003219;GO:0060948;GO:0021515;GO:…	acrosomal vesicle|cell surface|cytoskeleton|endoplasmic reticulum|Golgi apparatus|integral component of membrane|lamellipodium|MAML1-RBP-Jkappa- ICN1 complex|nucleus|plasma membrane|receptor complex|ruffle|calcium ion binding|chromatin DNA binding|core promoter binding|enzyme binding|enzyme inhibitor activity|receptor activity|sequence-specific DNA binding|transcription factor activity, sequence-…
comp197342_c1_seq2	322.5	549	96	0.174863	-2.5157	2.8165e-07	3.20428e-05	Down	865
comp197390_c0_seq4	682.5	1344	21	0.015625	-6	1.73654e-13	1.79669e-11	Down	798	gi|831320107|ref|XP_012692868.1|PREDICTED: galectin-1 [Clupea harengus] gi|831320109|ref|XP_012692869.1| PREDICTED: galectin-1 [Clupea harengus]	3.09952e-48	sp|P08520|LEG_ELEEL	5e-32	Beta-galactoside-binding lectin OS=Electrophorus electricus PE=1 SV=1	KOG3587	1e-26	Galectin, galactose-binding lectin							GO:0030246	carbohydrate binding
comp197394_c0_seq1	12.5	0	25	Inf	Inf	2.16382e-06	0.000246174	Up	1171
comp197541_c0_seq1	953	1630	276	0.169325	-2.56213	1.50803e-07	1.55572e-05	Down	638
comp197566_c0_seq1	12	24	0	0	#NAME?	2.44113e-06	0.000277724	Down	586
comp197831_c0_seq1	14.5	29	0	0	#NAME?	1.37055e-06	0.000155925	Down	880
comp197936_c0_seq1	26.5	53	0	0	#NAME?	1.23313e-07	1.40291e-05	Down	946
comp197992_c0_seq1	52	104	0	0	#NAME?	1.99325e-09	2.26769e-07	Down	430
comp198081_c0_seq1	40	7	73	10.4286	3.38247	1.32341e-06	0.000150562	Up	1907	gi|831308737|ref|XP_012686692.1|PREDICTED: cytoskeleton-associated protein 2 [Clupea harengus]	6.36168e-120	sp|Q3V1H1|CKAP2_MOUSE	2e-07	Cytoskeleton-associated protein 2 OS=Mus musculus GN=Ckap2 PE=2 SV=1										GO:0005813;GO:0005737;GO:0005881;GO:0015630;GO:0000922;GO:0006915;GO:0000281;GO:0007026;GO:0045944	centrosome|cytoplasm|cytoplasmic microtubule|microtubule cytoskeleton|spindle pole|apoptotic process|mitotic cytokinesis|negative regulation of microtubule depolymerization|positive regulation of transcription from RNA polymerase II promoter
comp198089_c1_seq1	345.5	42	649	15.4524	3.94976	1.70118e-09	1.9354e-07	Up	1224
comp198134_c0_seq2	46	4	88	22	4.45943	1.91973e-07	2.18404e-05	Up	1593	gi|831294331|ref|XP_012678848.1|PREDICTED: receptor activity-modifying protein 1 [Clupea harengus]	9.7819e-87	sp|O60894|RAMP1_HUMAN	4e-41	Receptor activity-modifying protein 1 OS=Homo sapiens GN=RAMP1 PE=1 SV=1				ko04270	Vascular smooth muscle contraction	1	K08447	RAMP1	receptor activity modifying protein 1	GO:0009986;GO:0005615;GO:0005887;GO:0005622;GO:0005886;GO:0043235;GO:0004948;GO:0031716;GO:0015026;GO:0008565;GO:0004872;GO:0001525;GO:0006816;GO:0032870;GO:0006886;GO:0030819;GO:0060050;GO:0072659;GO:0015031;GO:0031623;GO:0008277	cell surface|extracellular space|integral component of plasma membrane|intracellular|plasma membrane|receptor complex|calcitonin receptor activity|calcitonin receptor binding|coreceptor activity|protein transporter activity|receptor activity|angiogenesis|calcium ion transport|cellular response to hormone stimulus|intracellular protein transport|positive regulation of cAMP biosynthetic process|pos…
comp198152_c0_seq1	55.5	97	14	0.14433	-2.79256	1.74053e-06	0.000198018	Down	608
comp198166_c0_seq1	147	42	252	6	2.58496	5.65951e-07	6.43873e-05	Up	417
comp198244_c0_seq2	50.5	14	87	6.21429	2.63559	2.65863e-06	0.000302468	Up	313
comp198250_c0_seq1	212.5	425	0	0	#NAME?	7.94097e-15	9.03431e-13	Down	1583	gi|831277101|ref|XP_012697733.1|PREDICTED: potassium/sodium hyperpolarization-activated cyclic nucleotide-gated channel 1-like [Clupea harengus]	0	sp|Q9MZS1|HCN1_RABIT	6e-76	Potassium/sodium hyperpolarization-activated cyclic nucleotide-gated channel 1 OS=Oryctolagus cuniculus GN=HCN1 PE=2 SV=2	KOG0498	4e-75	K+-channel ERG and related proteins, contain PAS/PAC sensor domain	ko04024;ko04742	cAMP signaling pathway|Taste transduction	2	K04957	HCN4	hyperpolarization activated cyclic nucleotide-gated potassium channel 4	GO:0005887;GO:0030552;GO:0005222;GO:0005272;GO:0005249;GO:0071320;GO:0071805	integral component of plasma membrane|cAMP binding|intracellular cAMP activated cation channel activity|sodium channel activity|voltage-gated potassium channel activity|cellular response to cAMP|potassium ion transmembrane transport
comp198274_c0_seq1	143.5	256	31	0.121094	-3.0458	1.70092e-07	1.93511e-05	Down	1572	gi|831308410|ref|XP_012686511.1|PREDICTED: phospholysine phosphohistidine inorganic pyrophosphate phosphatase [Clupea harengus]	0	sp|A5PLK2|LHPP_DANRE	1e-147	Phospholysine phosphohistidine inorganic pyrophosphate phosphatase OS=Danio rerio GN=lhpp PE=2 SV=1	KOG3040	4e-121	Predicted sugar phosphatase (HAD superfamily)	ko00190	Oxidative phosphorylation	1	K11725	LHPP	phospholysine phosphohistidine inorganic pyrophosphate phosphatase	GO:0005829;GO:0005634;GO:0004427;GO:0000287;GO:0008969;GO:0006796;GO:0006470	cytosol|nucleus|inorganic diphosphatase activity|magnesium ion binding|phosphohistidine phosphatase activity|phosphate-containing compound metabolic process|protein dephosphorylation
comp198285_c0_seq1	18.5	37	0	0	#NAME?	5.9378e-07	6.75534e-05	Down	567
comp198340_c0_seq1	22	44	0	0	#NAME?	2.93689e-07	3.34125e-05	Down	472
comp198348_c0_seq3	11	0	22	Inf	Inf	3.11879e-06	0.00035482	Up	1458	gi|831291071|ref|XP_012677064.1|PREDICTED: granzyme B-like [Clupea harengus]	2.82365e-123	sp|O46683|MCPT3_SHEEP	4e-47	Mast cell protease 3 OS=Ovis aries PE=2 SV=1	KOG3627	3e-41	Trypsin	ko04142;ko04080;ko05322;ko05146;ko04614	Lysosome|Neuroactive ligand-receptor interaction|Systemic lupus erythematosus|Amoebiasis|Renin-angiotensin system	5	K01319	CTSG	cathepsin G	GO:0005576;GO:0004252	extracellular region|serine-type endopeptidase activity
comp198395_c0_seq1	48.5	6	91	15.1667	3.92283	3.60637e-07	4.10291e-05	Up	805
comp198415_c0_seq1	11	22	0	0	#NAME?	3.11879e-06	0.00035482	Down	1024	gi|831303652|ref|XP_012683934.1|PREDICTED: immediate early response gene 5-like protein [Clupea harengus]	9.46119e-88	sp|Q6PBC9|IER5L_XENTR	1e-23	Immediate early response gene 5-like protein OS=Xenopus tropicalis GN=ier5l PE=2 SV=1
comp198435_c0_seq1	195.5	17	374	22	4.45943	1.19849e-09	1.3635e-07	Up	2167	gi|831277617|ref|XP_012669694.1|PREDICTED: carboxypeptidase A1 [Clupea harengus]	0	sp|P15085|CBPA1_HUMAN	0	Carboxypeptidase A1 OS=Homo sapiens GN=CPA1 PE=1 SV=2	KOG2650	0	Zinc carboxypeptidase	ko04972;ko04974	Pancreatic secretion|Protein digestion and absorption	2	K08779	CPA1	carboxypeptidase A1	GO:0005615;GO:0004181;GO:0008270;GO:0006508	extracellular space|metallocarboxypeptidase activity|zinc ion binding|proteolysis
comp198626_c1_seq1	207.5	60	355	5.91667	2.56478	3.83506e-07	4.36308e-05	Up	1064
comp198649_c0_seq1	976	477	1475	3.09224	1.62865	2.96247e-06	0.000337035	Up	1444
comp198685_c0_seq1	13.5	0	27	Inf	Inf	1.71196e-06	0.000194767	Up	580
comp198754_c0_seq1	27	50	4	0.08	-3.64386	2.26637e-06	0.000257841	Down	844
comp198763_c0_seq1	395.5	650	141	0.216923	-2.20474	6.49515e-07	7.38943e-05	Down	633
comp198769_c0_seq3	24.5	2	47	23.5	4.55459	1.21372e-06	0.000138083	Up	917	gi|831301762|ref|XP_012682895.1|PREDICTED: protein-glutamine gamma-glutamyltransferase 2-like [Clupea harengus]	3.22443e-142	sp|P21980|TGM2_HUMAN	5e-99	Protein-glutamine gamma-glutamyltransferase 2 OS=Homo sapiens GN=TGM2 PE=1 SV=2				ko05016	Huntington's disease	1	K05625	TGM2	transglutaminase 2
comp198769_c1_seq4	46	3	89	29.6667	4.89077	1.07207e-07	1.21968e-05	Up	1366	gi|831301762|ref|XP_012682895.1|PREDICTED: protein-glutamine gamma-glutamyltransferase 2-like [Clupea harengus]	7.78351e-102	sp|P08587|TGM2_CAVCU	9e-63	Protein-glutamine gamma-glutamyltransferase 2 OS=Cavia cutleri GN=TGM2 PE=1 SV=4	KOG4297	2e-07	C-type lectin	ko05016	Huntington's disease	1	K05625	TGM2	transglutaminase 2	GO:0046872;GO:0003810;GO:0008483;GO:0018149	metal ion binding|protein-glutamine gamma-glutamyltransferase activity|transaminase activity|peptide cross-linking
comp198786_c0_seq2	1373	661	2085	3.15431	1.65733	2.78339e-06	0.000316661	Up	4364	gi|831304893|ref|XP_012684608.1|PREDICTED: natterin-3-like [Clupea harengus]	1.15264e-159	sp|Q66S17|NATT3_THANI	4e-59	Natterin-3 OS=Thalassophryne nattereri PE=1 SV=1										GO:0005576;GO:0016787	extracellular region|hydrolase activity
comp198901_c0_seq1	93.5	22	165	7.5	2.90689	5.26722e-07	5.99243e-05	Up	4260	gi|831285571|ref|XP_012674058.1|PREDICTED: unconventional myosin-Vc [Clupea harengus]	0	sp|Q9NQX4|MYO5C_HUMAN	0	Unconventional myosin-Vc OS=Homo sapiens GN=MYO5C PE=1 SV=2	KOG0160	0	Myosin class V heavy chain							GO:0070062;GO:0016459;GO:0005524;GO:0003774	extracellular exosome|myosin complex|ATP binding|motor activity
comp198993_c0_seq5	11	22	0	0	#NAME?	3.11879e-06	0.00035482	Down	5495	gi|808857515|gb|KKF10076.1|LINE-1 reverse transcriptase [Larimichthys crocea]	0	sp|P08548|LIN1_NYCCO	7e-179	LINE-1 reverse transcriptase homolog OS=Nycticebus coucang PE=1 SV=1	KOG1075	7e-41	FOG: Reverse transcriptase							GO:0046872;GO:0003964	metal ion binding|RNA-directed DNA polymerase activity
comp199014_c0_seq2	102	40	164	4.1	2.03562	3.20043e-06	0.000364107	Up	2427
comp199112_c0_seq2	49.5	99	0	0	#NAME?	2.83973e-09	3.23072e-07	Down	2900	gi|831296437|ref|XP_012680006.1|PREDICTED: melanin-concentrating hormone receptor 2 [Clupea harengus]	2.01626e-178	sp|Q8MJ88|MCHR2_MACMU	2e-107	Melanin-concentrating hormone receptor 2 OS=Macaca mulatta GN=MCHR2 PE=2 SV=1	KOG3656	1e-106	FOG: 7 transmembrane receptor	ko04080	Neuroactive ligand-receptor interaction	1	K05054	MCHR2	melanin-concentrating hormone receptor 2	GO:0016021;GO:0005886;GO:0004930	integral component of membrane|plasma membrane|G-protein coupled receptor activity
comp199170_c0_seq4	196.5	352	41	0.116477	-3.10188	8.31284e-08	9.45739e-06	Down	542
comp199185_c0_seq1	115.5	185	46	0.248649	-2.00782	3.0076e-06	0.000342169	Down	464
comp199229_c0_seq2	55	103	7	0.0679612	-3.87915	2.68146e-07	3.05066e-05	Down	1292
comp199315_c0_seq2	14	0	28	Inf	Inf	1.5297e-06	0.000174032	Up	1054
comp199340_c0_seq1	45.5	88	3	0.0340909	-4.87447	1.14189e-07	1.29911e-05	Down	1571	gi|831318138|ref|XP_012691791.1|PREDICTED: glucose-6-phosphatase 2 [Clupea harengus]	0	sp|Q9Z186|G6PC2_MOUSE	9e-176	Glucose-6-phosphatase 2 OS=Mus musculus GN=G6pc2 PE=1 SV=1				ko04068;ko04151;ko04152;ko04931;ko00010;ko00052;ko00500;ko04973;ko04910;ko04920;ko04922	FoxO signaling pathway|PI3K-Akt signaling pathway|AMPK signaling pathway|Insulin resistance|Glycolysis / Gluconeogenesis|Galactose metabolism|Starch and sucrose metabolism|Carbohydrate digestion and absorption|Insulin signaling pathway|Adipocytokine signaling pathway|Glucagon signaling pathway	11	K01084	G6PC	glucose-6-phosphatase	GO:0005783;GO:0005789;GO:0030176;GO:0016020;GO:0016787;GO:0006094;GO:0051156;GO:0042593;GO:0050796	endoplasmic reticulum|endoplasmic reticulum membrane|integral component of endoplasmic reticulum membrane|membrane|hydrolase activity|gluconeogenesis|glucose 6-phosphate metabolic process|glucose homeostasis|regulation of insulin secretion
comp199424_c2_seq1	14.5	0	29	Inf	Inf	1.37055e-06	0.000155925	Up	326
comp199474_c1_seq1	13	26	0	0	#NAME?	1.92207e-06	0.000218671	Down	1840	gi|831316403|ref|XP_012690839.1|PREDICTED: protein-glutamine gamma-glutamyltransferase K-like [Clupea harengus]	0	sp|Q9JLF6|TGM1_MOUSE	5e-131	Protein-glutamine gamma-glutamyltransferase K OS=Mus musculus GN=Tgm1 PE=1 SV=2										GO:0005913;GO:0070062;GO:0031224;GO:0046872;GO:0003810;GO:0031424;GO:0030216;GO:0009887;GO:0018149;GO:0019538	cell-cell adherens junction|extracellular exosome|intrinsic component of membrane|metal ion binding|protein-glutamine gamma-glutamyltransferase activity|keratinization|keratinocyte differentiation|organ morphogenesis|peptide cross-linking|protein metabolic process
comp199579_c0_seq1	434	93	775	8.33333	3.05889	3.37868e-08	3.84387e-06	Up	1097
comp199625_c0_seq1	22.5	43	2	0.0465116	-4.42626	1.67978e-06	0.000191106	Down	1421
comp199629_c0_seq4	28.5	0	57	Inf	Inf	8.50637e-08	9.67755e-06	Up	1243
comp199646_c1_seq1	12.5	0	25	Inf	Inf	2.16382e-06	0.000246174	Up	732
comp199658_c1_seq2	18208	34569	1847	0.0534294	-4.22622	4.68221e-08	4.83028e-06	Down	1714	gi|831282473|ref|XP_012672370.1|PREDICTED: microfibril-associated glycoprotein 4-like [Clupea harengus]	1.86915e-124	sp|P55918|MFAP4_BOVIN	8e-75	Microfibril-associated glycoprotein 4 OS=Bos taurus GN=MFAP4 PE=1 SV=2	KOG2579	6e-74	Ficolin and related extracellular proteins							GO:0071953;GO:0070062;GO:0001527;GO:0007155;GO:0071493;GO:0048251;GO:0043206;GO:0010712;GO:0009650	elastic fiber|extracellular exosome|microfibril|cell adhesion|cellular response to UV-B|elastic fiber assembly|extracellular fibril organization|regulation of collagen metabolic process|UV protection
comp199658_c2_seq1	17	34	0	0	#NAME?	8.08553e-07	9.19878e-05	Down	568	gi|831282457|ref|XP_012672361.1|PREDICTED: microfibril-associated glycoprotein 4-like [Clupea harengus]	2.87169e-06
comp199695_c2_seq1	41.5	5	78	15.6	3.96347	5.30718e-07	6.03789e-05	Up	991	gi|47208890|emb|CAF87187.1|unnamed protein product	2.69589e-14
comp199703_c0_seq1	29	3	55	18.3333	4.1964	1.07434e-06	0.000122226	Up	1561	gi|742203060|ref|XP_010894045.1|PREDICTED: uncharacterized protein LOC105025212 [Esox lucius] gi|742203064|ref|XP_010894047.1| PREDICTED: uncharacterized protein LOC105025212 [Esox lucius]	7.94021e-08
comp199720_c0_seq10	22	44	0	0	#NAME?	2.93689e-07	3.34125e-05	Down	864
comp199741_c0_seq4	260.5	417	104	0.2494	-2.00346	1.52886e-06	0.000173936	Down	2523	gi|831316814|ref|XP_012691064.1|PREDICTED: bifunctional lysine-specific demethylase and histidyl-hydroxylase NO66 [Clupea harengus]	0	sp|A3KP59|NO66_DANRE	1e-170	Bifunctional lysine-specific demethylase and histidyl-hydroxylase NO66 OS=Danio rerio GN=no66 PE=2 SV=1	KOG3706	4e-118	Uncharacterized conserved protein							GO:0005730;GO:0005654;GO:0005634;GO:0051864;GO:0032453;GO:0005506;GO:0016706;GO:0070544;GO:0034720;GO:0045668;GO:0045892;GO:0006351	nucleolus|nucleoplasm|nucleus|histone demethylase activity (H3-K36 specific)|histone demethylase activity (H3-K4 specific)|iron ion binding|oxidoreductase activity, acting on paired donors, with incorporation or reduction of molecular oxygen, 2-oxoglutarate as one donor, and incorporation of one atom each of oxygen into both donors|histone H3-K36 demethylation|histone H3-K4 demethylation|negative…
comp199754_c0_seq2	258	437	79	0.180778	-2.46771	4.029e-07	4.58372e-05	Down	1659	gi|742210798|ref|XP_010896326.1|PREDICTED: microfibril-associated glycoprotein 4-like [Esox lucius]	1.49907e-118	sp|Q9D1H9|MFAP4_MOUSE	7e-83	Microfibril-associated glycoprotein 4 OS=Mus musculus GN=Mfap4 PE=1 SV=1	KOG2579	2e-82	Ficolin and related extracellular proteins							GO:0071953;GO:0070062;GO:0005576;GO:0001527;GO:0007155;GO:0071493;GO:0048251;GO:0043206;GO:0010712;GO:0009650	elastic fiber|extracellular exosome|extracellular region|microfibril|cell adhesion|cellular response to UV-B|elastic fiber assembly|extracellular fibril organization|regulation of collagen metabolic process|UV protection
comp199808_c3_seq2	262	448	76	0.169643	-2.55943	2.99752e-07	3.41023e-05	Down	1934	gi|966638112|gb|KTF73216.1|hypothetical protein cypCar_00047611 [Cyprinus carpio]	1.08104e-50	sp|A9JSM3|TM238_MOUSE	2e-12	Transmembrane protein 238 OS=Mus musculus GN=Tmem238 PE=2 SV=1										GO:0016021	integral component of membrane
comp199814_c0_seq2	21	2	40	20	4.32193	2.14956e-06	0.000244552	Up	5801	gi|831273696|ref|XP_012681197.1|PREDICTED: pappalysin-2 [Clupea harengus]	0	sp|Q9BXP8|PAPP2_HUMAN	0	Pappalysin-2 OS=Homo sapiens GN=PAPPA2 PE=1 SV=4	KOG4297	4e-06	C-type lectin							GO:0070062;GO:0005576;GO:0005622;GO:0008237;GO:0008270;GO:0060349;GO:0044267;GO:0006508;GO:0001558	extracellular exosome|extracellular region|intracellular|metallopeptidase activity|zinc ion binding|bone morphogenesis|cellular protein metabolic process|proteolysis|regulation of cell growth
comp199888_c0_seq1	374.5	597	152	0.254606	-1.97366	1.33883e-06	0.000152316	Down	2696	gi|831275270|ref|XP_012689823.1|PREDICTED: frizzled-8-like [Clupea harengus]	0	sp|O93274|FZD8_XENLA	0	Frizzled-8 OS=Xenopus laevis GN=fzd8 PE=1 SV=1	KOG3577	0	Smoothened and related G-protein-coupled receptors	ko04550;ko04310;ko04390;ko05200;ko05205;ko05217;ko05166;ko04916	Signaling pathways regulating pluripotency of stem cells|Wnt signaling pathway|Hippo signaling pathway|Pathways in cancer|Proteoglycans in cancer|Basal cell carcinoma|HTLV-I infection|Melanogenesis	8	K02375	FZD5_8, fz2	frizzled 5/8	GO:0016021;GO:0005886;GO:0004930;GO:0060070;GO:0007275;GO:0051091	integral component of membrane|plasma membrane|G-protein coupled receptor activity|canonical Wnt signaling pathway|multicellular organismal development|positive regulation of sequence-specific DNA binding transcription factor activity
comp199892_c0_seq1	39.5	69	10	0.144928	-2.7866	3.1617e-06	0.000359702	Down	893
comp199955_c0_seq1	18.5	37	0	0	#NAME?	5.9378e-07	6.75534e-05	Down	338
comp199973_c0_seq1	23	0	46	Inf	Inf	2.41268e-07	2.74486e-05	Up	741	gi|966705221|gb|KTG37462.1|hypothetical protein cypCar_00031512 [Cyprinus carpio]	2.17449e-35	sp|Q00780|CO8A1_MOUSE	4e-06	Collagen alpha-1(VIII) chain OS=Mus musculus GN=Col8a1 PE=1 SV=3										GO:0005604;GO:0005581;GO:0070062;GO:0043231;GO:0001525;GO:0048593;GO:0007155;GO:0035987;GO:0050673;GO:0010811	basement membrane|collagen trimer|extracellular exosome|intracellular membrane-bounded organelle|angiogenesis|camera-type eye morphogenesis|cell adhesion|endodermal cell differentiation|epithelial cell proliferation|positive regulation of cell-substrate adhesion
comp200034_c0_seq1	26.5	50	3	0.06	-4.05889	1.55198e-06	0.000176567	Down	796
comp200082_c0_seq1	29.5	56	3	0.0535714	-4.22239	9.99e-07	0.000113655	Down	736
comp200264_c1_seq1	67.5	0	135	Inf	Inf	2.68546e-10	3.05521e-08	Up	1580
comp200275_c0_seq1	28.5	54	3	0.0555556	-4.16993	1.15571e-06	0.000131483	Down	1330	gi|597782341|ref|XP_007254716.1|PREDICTED: alpha-parvin-like isoform X1 [Astyanax mexicanus] gi|597782343|ref|XP_007254717.1| PREDICTED: alpha-parvin-like isoform X2 [Astyanax mexicanus]	0	sp|Q9NVD7|PARVA_HUMAN	0	Alpha-parvin OS=Homo sapiens GN=PARVA PE=1 SV=1	KOG3631	0	Alpha-parvin and related focal adhesion proteins	ko04510	Focal adhesion	1	K06275	PARV	parvin	GO:0015629;GO:0005737;GO:0005829;GO:0005925;GO:0005886;GO:0030018;GO:0031532;GO:0070252;GO:0034329;GO:0060271;GO:0007163;GO:0034113;GO:0003148;GO:0008360;GO:0071670;GO:0002040;GO:0034446	actin cytoskeleton|cytoplasm|cytosol|focal adhesion|plasma membrane|Z disc|actin cytoskeleton reorganization|actin-mediated cell contraction|cell junction assembly|cilium morphogenesis|establishment or maintenance of cell polarity|heterotypic cell-cell adhesion|outflow tract septum morphogenesis|regulation of cell shape|smooth muscle cell chemotaxis|sprouting angiogenesis|substrate adhesion-depen…
comp200288_c0_seq1	89.5	162	17	0.104938	-3.25239	2.61342e-07	2.97325e-05	Down	1126
comp200295_c0_seq2	588	254	922	3.62992	1.85994	1.59842e-06	0.00018185	Up	1547
comp200306_c0_seq1	81	0	162	Inf	Inf	5.9197e-11	6.73474e-09	Up	772	gi|597806637|ref|XP_007243198.1|PREDICTED: uncharacterized protein LOC103025050 [Astyanax mexicanus]	1.93592e-14
comp200316_c0_seq12	22	42	2	0.047619	-4.39232	1.82322e-06	0.000207425	Down	827
comp200372_c0_seq1	461.5	120	803	6.69167	2.74237	9.96328e-08	1.13351e-05	Up	1789
comp200375_c0_seq1	43.5	79	8	0.101266	-3.30378	1.23392e-06	0.000140382	Down	3247	gi|831297473|ref|XP_012680566.1|PREDICTED: neuronal membrane glycoprotein M6-b isoform X2 [Clupea harengus]	1.99697e-160	sp|Q9JJK1|GPM6B_RAT	7e-142	Neuronal membrane glycoprotein M6-b OS=Rattus norvegicus GN=Gpm6b PE=1 SV=1	KOG4800	7e-142	Neuronal membrane glycoprotein/Myelin proteolipid protein							GO:0016021;GO:0045121;GO:0005886;GO:0030154;GO:0085029;GO:2000009;GO:0051612;GO:0007399;GO:0001503;GO:0030501;GO:0015031;GO:0032956;GO:0051893	integral component of membrane|membrane raft|plasma membrane|cell differentiation|extracellular matrix assembly|negative regulation of protein localization to cell surface|negative regulation of serotonin uptake|nervous system development|ossification|positive regulation of bone mineralization|protein transport|regulation of actin cytoskeleton organization|regulation of focal adhesion assembly
comp200472_c2_seq1	11.5	23	0	0	#NAME?	2.75813e-06	0.000313787	Down	378
comp200489_c0_seq4	876.5	1488	265	0.178091	-2.48931	1.95847e-07	2.0263e-05	Down	1684	gi|831314959|ref|XP_012690071.1|PREDICTED: aldehyde dehydrogenase family 1 member A3 [Clupea harengus]	0	sp|P47895|AL1A3_HUMAN	0	Aldehyde dehydrogenase family 1 member A3 OS=Homo sapiens GN=ALDH1A3 PE=1 SV=2	KOG2450	0	Aldehyde dehydrogenase	ko05204;ko00340;ko00350;ko00360;ko00010;ko00410;ko00980;ko00982	Chemical carcinogenesis|Histidine metabolism|Tyrosine metabolism|Phenylalanine metabolism|Glycolysis / Gluconeogenesis|beta-Alanine metabolism|Metabolism of xenobiotics by cytochrome P450|Drug metabolism - cytochrome P450	8	K00129	E1.2.1.5	aldehyde dehydrogenase (NAD(P)+)	GO:0005737;GO:0005829;GO:0070062;GO:0004029;GO:0004030;GO:0070403;GO:0042803;GO:0001758;GO:0070324;GO:0048048;GO:0060324;GO:0042472;GO:0007626;GO:0050885;GO:0021768;GO:0060166;GO:0002072;GO:0043065;GO:0042574;GO:0002138;GO:0042573;GO:0042572;GO:0060013	cytoplasm|cytosol|extracellular exosome|aldehyde dehydrogenase (NAD) activity|aldehyde dehydrogenase [NAD(P)+] activity|NAD+ binding|protein homodimerization activity|retinal dehydrogenase activity|thyroid hormone binding|embryonic eye morphogenesis|face development|inner ear morphogenesis|locomotory behavior|neuromuscular process controlling balance|nucleus accumbens development|olfactory pit de…
comp200493_c0_seq3	52.5	89	16	0.179775	-2.47573	3.24913e-06	0.000369648	Down	1925	gi|831299913|ref|XP_012681889.1|PREDICTED: otopetrin-2	0	sp|Q80SX5|OTOP2_MOUSE	2e-135	Otopetrin-2 OS=Mus musculus GN=Otop2 PE=2 SV=1	KOG4740	5e-57	Uncharacterized conserved protein							GO:0016021	integral component of membrane
comp200605_c0_seq1	22	0	44	Inf	Inf	2.93689e-07	3.34125e-05	Up	1493	gi|831293217|ref|XP_012678228.1|PREDICTED: scavenger receptor cysteine-rich domain-containing group B protein [Clupea harengus]	1.11622e-128	sp|A1L0T3|SRB4D_MOUSE	2e-88	Scavenger receptor cysteine-rich domain-containing group B protein OS=Mus musculus GN=Srcrb4d PE=2 SV=2										GO:0070062;GO:0016020;GO:0005044	extracellular exosome|membrane|scavenger receptor activity
comp200617_c0_seq1	22.5	0	45	Inf	Inf	2.66121e-07	3.02762e-05	Up	1299
comp200618_c0_seq1	81	18	144	8	3	5.64868e-07	6.42641e-05	Up	710
comp200626_c0_seq4	348	139	557	4.00719	2.00259	1.27915e-06	0.000145527	Up	1855	gi|597772415|ref|XP_007249969.1|PREDICTED: 3-beta-hydroxysteroid-Delta(8)	2.51423e-52	sp|Q15125|EBP_HUMAN	3e-40	3-beta-hydroxysteroid-Delta(8),Delta(7)-isomerase OS=Homo sapiens GN=EBP PE=1 SV=3	KOG4826	7e-41	C-8,7 sterol isomerase	ko00100	Steroid biosynthesis	1	K01824	EBP	cholestenol delta-isomerase	GO:0005783;GO:0005789;GO:0005887;GO:0000247;GO:0047750;GO:0015238;GO:0004769;GO:0004888;GO:0006695;GO:0008203;GO:0006855;GO:0030097;GO:0007165;GO:0001501;GO:0044281	endoplasmic reticulum|endoplasmic reticulum membrane|integral component of plasma membrane|C-8 sterol isomerase activity|cholestenol delta-isomerase activity|drug transmembrane transporter activity|steroid delta-isomerase activity|transmembrane signaling receptor activity|cholesterol biosynthetic process|cholesterol metabolic process|drug transmembrane transport|hemopoiesis|signal transduction|sk…
comp200743_c0_seq16	167	270	64	0.237037	-2.07682	1.80838e-06	0.000205736	Down	2731	gi|831288606|ref|XP_012675710.1|PREDICTED: cholesterol 7-alpha-monooxygenase [Clupea harengus]	0	sp|Q64505|CP7A1_MOUSE	2e-176	Cholesterol 7-alpha-monooxygenase OS=Mus musculus GN=Cyp7a1 PE=2 SV=2	KOG0684	4e-146	Cytochrome P450	ko00120;ko00140;ko04976;ko03320	Primary bile acid biosynthesis|Steroid hormone biosynthesis|Bile secretion|PPAR signaling pathway	4	K00489	CYP7A1	cholesterol 7alpha-monooxygenase	GO:0005789;GO:0043231;GO:0008123;GO:0020037;GO:0005506;GO:0006699;GO:0071397;GO:0071333;GO:0006707;GO:0042632;GO:0070859;GO:0070857	endoplasmic reticulum membrane|intracellular membrane-bounded organelle|cholesterol 7-alpha-monooxygenase activity|heme binding|iron ion binding|bile acid biosynthetic process|cellular response to cholesterol|cellular response to glucose stimulus|cholesterol catabolic process|cholesterol homeostasis|positive regulation of bile acid biosynthetic process|regulation of bile acid biosynthetic process
comp200774_c0_seq1	438.5	766	111	0.144909	-2.78678	8.83901e-08	9.14516e-06	Down	910	gi|966706472|gb|KTG38713.1|hypothetical protein cypCar_00009041 [Cyprinus carpio]	4.37482e-56	sp|Q8WN64|ANGI_PAPHA	3e-06	Angiogenin OS=Papio hamadryas GN=ANG PE=3 SV=1										GO:0032311;GO:0005605;GO:0005615;GO:0005730;GO:0005634;GO:0003779;GO:0005507;GO:0003677;GO:0004519;GO:0008201;GO:0042803;GO:0005102;GO:0004540;GO:0030041;GO:0032431;GO:0007202;GO:0001525;GO:0030154;GO:0006651;GO:0048662;GO:0017148;GO:0001938;GO:0050714;GO:0001666;GO:0090501;GO:0009303	angiogenin-PRI complex|basal lamina|extracellular space|nucleolus|nucleus|actin binding|copper ion binding|DNA binding|endonuclease activity|heparin binding|protein homodimerization activity|receptor binding|ribonuclease activity|actin filament polymerization|activation of phospholipase A2 activity|activation of phospholipase C activity|angiogenesis|cell differentiation|diacylglycerol biosyntheti…
comp200886_c0_seq1	84.5	169	0	0	#NAME?	4.12594e-11	4.69401e-09	Down	337
comp200964_c0_seq1	65.5	19	112	5.89474	2.55943	2.00148e-06	0.000227705	Up	1346	gi|831293640|ref|XP_012678467.1|PREDICTED: protein CXorf40A-like [Clupea harengus]	1.23424e-91	sp|Q8TE69|CX04A_HUMAN	7e-61	Protein CXorf40A OS=Homo sapiens GN=CXorf40A PE=1 SV=2
comp200980_c0_seq1	13.5	27	0	0	#NAME?	1.71196e-06	0.000194767	Down	320
comp201078_c0_seq1	230.5	400	61	0.1525	-2.71312	2.1656e-07	2.46377e-05	Down	445
comp201176_c0_seq9	293.5	462	125	0.270563	-1.88596	1.95449e-06	0.000222359	Down	2335	gi|831283528|ref|XP_012672945.1|PREDICTED: UMP-CMP kinase [Clupea harengus]	1.37697e-67	sp|Q7ZWE9|KCY_DANRE	6e-64	UMP-CMP kinase OS=Danio rerio GN=cmpk PE=2 SV=2	KOG3079	1e-59	Uridylate kinase/adenylate kinase	ko00240	Pyrimidine metabolism	1	K13800	CMPK1, UMPK	UMP-CMP kinase	GO:0005737;GO:0005634;GO:0005524;GO:0004127;GO:0004550;GO:0009041;GO:0006207;GO:0006165;GO:0009142;GO:0006221	cytoplasm|nucleus|ATP binding|cytidylate kinase activity|nucleoside diphosphate kinase activity|uridylate kinase activity|'de novo' pyrimidine nucleobase biosynthetic process|nucleoside diphosphate phosphorylation|nucleoside triphosphate biosynthetic process|pyrimidine nucleotide biosynthetic process
comp201207_c0_seq2	146	36	256	7.11111	2.83007	2.97251e-07	3.38177e-05	Up	1629	gi|831292802|ref|XP_012678000.1|PREDICTED: protein SSUH2 homolog [Clupea harengus]	0	sp|Q9Y2M2|SSUH2_HUMAN	2e-78	Protein SSUH2 homolog OS=Homo sapiens GN=SSUH2 PE=1 SV=1	KOG2813	4e-79	Predicted molecular chaperone, contains DnaJ domain							GO:0005737	cytoplasm
comp201226_c0_seq2	197.5	50	345	6.9	2.7866	2.13145e-07	2.42492e-05	Up	2314	gi|831301183|ref|XP_012682583.1|PREDICTED: equilibrative nucleoside transporter 4 [Clupea harengus]	0	sp|A1L272|S29A4_DANRE	0	Equilibrative nucleoside transporter 4 OS=Danio rerio GN=slc29a4 PE=2 SV=1	KOG1479	0	Nucleoside transporter							GO:0016021;GO:0008504;GO:0005337	integral component of membrane|monoamine transmembrane transporter activity|nucleoside transmembrane transporter activity
comp201233_c0_seq3	30.5	61	0	0	#NAME?	5.92191e-08	6.73726e-06	Down	302
comp201256_c0_seq2	151	64	238	3.71875	1.89482	3.05767e-06	0.000347866	Up	2508	gi|831292030|ref|XP_012677584.1|PREDICTED: transmembrane protein 116 [Clupea harengus]	7.41725e-146	sp|A2BGS3|TM116_DANRE	1e-98	Transmembrane protein 116 OS=Danio rerio GN=tmem116 PE=2 SV=1	KOG0370	8e-32	Multifunctional pyrimidine synthesis protein CAD (includes carbamoyl-phophate synthetase, aspartate transcarbamylase, and glutamine amidotransferase)							GO:0016021	integral component of membrane
comp201264_c0_seq1	14.5	29	0	0	#NAME?	1.37055e-06	0.000155925	Down	496
comp201283_c0_seq6	471.5	730	213	0.291781	-1.77704	2.14856e-06	0.000222298	Down	880
comp201306_c0_seq1	19	36	2	0.0555556	-4.16993	2.9964e-06	0.000340896	Down	644
comp201317_c0_seq4	564	982	146	0.148676	-2.74975	8.67641e-08	8.97693e-06	Down	1283
comp201340_c0_seq2	13	0	26	Inf	Inf	1.92207e-06	0.000218671	Up	461
comp201344_c0_seq1	53	13	93	7.15385	2.83872	1.74779e-06	0.000198843	Up	2082	gi|831274350|ref|XP_012684745.1|PREDICTED: clusterin [Clupea harengus]	0	sp|P14018|CLUS_COTJA	7e-123	Clusterin OS=Coturnix coturnix japonica GN=CLU PE=2 SV=2				ko04610	Complement and coagulation cascades	1	K17252	CLU	clusterin	GO:0042583;GO:0005829;GO:0005783;GO:0005576;GO:0031966;GO:0005634;GO:0008219	chromaffin granule|cytosol|endoplasmic reticulum|extracellular region|mitochondrial membrane|nucleus|cell death
comp201409_c0_seq1	48.5	95	2	0.0210526	-5.56986	3.75165e-08	4.26819e-06	Down	1424
comp201409_c1_seq2	31	58	4	0.0689655	-3.85798	1.3074e-06	0.00014874	Down	524
comp201517_c0_seq1	197	329	65	0.197568	-2.33958	7.70166e-07	8.76206e-05	Down	1257
comp201541_c0_seq1	32	5	59	11.8	3.56071	1.71973e-06	0.000195651	Up	710
comp201555_c0_seq2	218	41	395	9.63415	3.26816	4.13304e-08	4.70209e-06	Up	884
comp201555_c1_seq1	171	34	308	9.05882	3.17932	8.43107e-08	9.59189e-06	Up	570
comp201556_c0_seq1	205	38	372	9.78947	3.29123	4.291e-08	4.8818e-06	Up	1126
comp201570_c0_seq1	270	445	95	0.213483	-2.22781	7.88712e-07	8.97304e-05	Down	786
comp201573_c0_seq2	249.5	98	401	4.09184	2.03275	1.45505e-06	0.000165539	Up	2591
comp201698_c0_seq1	641	1021	261	0.255632	-1.96786	1.13678e-06	0.000117615	Down	3407	gi|831309889|ref|XP_012687324.1|PREDICTED: mannosyl-oligosaccharide glucosidase [Clupea harengus]	0	sp|Q13724|MOGS_HUMAN	0	Mannosyl-oligosaccharide glucosidase OS=Homo sapiens GN=MOGS PE=1 SV=5	KOG2161	0	Glucosidase I	ko04141;ko00510	Protein processing in endoplasmic reticulum|N-Glycan biosynthesis	2	K01228	GCS1	mannosyl-oligosaccharide glucosidase	GO:0005783;GO:0005789;GO:0070062;GO:0016021;GO:0016020;GO:0015926;GO:0004573;GO:0044267;GO:0043687;GO:0006457;GO:0006487;GO:0018279	endoplasmic reticulum|endoplasmic reticulum membrane|extracellular exosome|integral component of membrane|membrane|glucosidase activity|mannosyl-oligosaccharide glucosidase activity|cellular protein metabolic process|post-translational protein modification|protein folding|protein N-linked glycosylation|protein N-linked glycosylation via asparagine
comp201715_c1_seq4	442.5	719	166	0.230876	-2.11481	8.10397e-07	8.38466e-05	Down	2093	gi|831273627|ref|XP_012680806.1|PREDICTED: alpha-2-macroglobulin-like [Clupea harengus]	7.57696e-79	sp|P28665|MUG1_MOUSE	3e-21	Murinoglobulin-1 OS=Mus musculus GN=Mug1 PE=1 SV=3	KOG1366	7e-19	Alpha-macroglobulin	ko04610	Complement and coagulation cascades	1	K03910	A2M	alpha-2-macroglobulin	GO:0005615;GO:0004867;GO:0007566	extracellular space|serine-type endopeptidase inhibitor activity|embryo implantation
comp201768_c0_seq2	4994.5	7987	2002	0.250657	-1.99621	1.77509e-06	0.000207221	Down	2518	gi|831306925|ref|XP_012685708.1|PREDICTED: phenylalanine-4-hydroxylase [Clupea harengus]	0	sp|P04176|PH4H_RAT	0	Phenylalanine-4-hydroxylase OS=Rattus norvegicus GN=Pah PE=1 SV=3	KOG3820	0	Aromatic amino acid hydroxylase	ko00360;ko00400;ko01230	Phenylalanine metabolism|Phenylalanine, tyrosine and tryptophan biosynthesis|Biosynthesis of amino acids	3	K00500	phhA, PAH	phenylalanine-4-hydroxylase	GO:0016597;GO:0048037;GO:0005506;GO:0004505;GO:0042803;GO:0006559;GO:0006558;GO:0018126;GO:0042558;GO:0046146;GO:0006571	amino acid binding|cofactor binding|iron ion binding|phenylalanine 4-monooxygenase activity|protein homodimerization activity|L-phenylalanine catabolic process|L-phenylalanine metabolic process|protein hydroxylation|pteridine-containing compound metabolic process|tetrahydrobiopterin metabolic process|tyrosine biosynthetic process
comp201779_c0_seq1	59	117	1	0.00854701	-6.87036	3.62999e-09	4.12978e-07	Down	1646	gi|317419272|emb|CBN81309.1|Transposable element Tcb1 transposase [Dicentrarchus labrax]	0	sp|P35072|TCB1_CAEBR	3e-55	Transposable element Tcb1 transposase OS=Caenorhabditis briggsae PE=3 SV=1										GO:0005634;GO:0003677;GO:0015074;GO:0006313	nucleus|DNA binding|DNA integration|transposition, DNA-mediated
comp201814_c0_seq1	21.5	43	0	0	#NAME?	3.24281e-07	3.68929e-05	Down	999
comp201831_c0_seq3	39.5	69	10	0.144928	-2.7866	3.1617e-06	0.000359702	Down	964
comp201854_c1_seq1	16	32	0	0	#NAME?	9.96143e-07	0.00011333	Down	989
comp201962_c0_seq1	12.5	25	0	0	#NAME?	2.16382e-06	0.000246174	Down	795
comp201962_c1_seq1	18.5	37	0	0	#NAME?	5.9378e-07	6.75534e-05	Down	1539
comp201967_c0_seq1	48.5	8	89	11.125	3.47573	7.3388e-07	8.34923e-05	Up	633
comp201973_c0_seq1	17	0	34	Inf	Inf	8.08553e-07	9.19878e-05	Up	362
comp201974_c0_seq1	87	31	143	4.6129	2.20568	2.68499e-06	0.000305467	Up	852
comp202015_c3_seq2	124	240	8	0.0333333	-4.90689	1.75851e-09	2.00063e-07	Down	2445
comp202034_c0_seq1	107.5	211	4	0.0189573	-5.7211	5.57363e-10	6.34103e-08	Down	926
comp202071_c0_seq1	63	20	106	5.3	2.40599	2.80866e-06	0.000319537	Up	1801
comp202094_c0_seq1	17	34	0	0	#NAME?	8.08553e-07	9.19878e-05	Down	642
comp202130_c1_seq1	106	41	171	4.17073	2.0603	2.92248e-06	0.000332485	Up	1611	gi|831290632|ref|XP_012676818.1|PREDICTED: plasminogen [Clupea harengus]	4.09045e-13
comp202179_c0_seq1	25	48	2	0.0416667	-4.58496	1.11984e-06	0.000127403	Down	3022
comp202183_c0_seq3	937	436	1438	3.29817	1.72166	2.27846e-06	0.000259216	Up	3889	gi|831272769|ref|XP_012676246.1|PREDICTED: F-box/LRR-repeat protein 5 [Clupea harengus]	0	sp|C0HAC0|FBXL5_SALSA	1e-150	F-box/LRR-repeat protein 5 OS=Salmo salar GN=fbxl5 PE=2 SV=1										GO:0048471;GO:0019005;GO:0005506;GO:0055072;GO:0016567;GO:0031146	perinuclear region of cytoplasm|SCF ubiquitin ligase complex|iron ion binding|iron ion homeostasis|protein ubiquitination|SCF-dependent proteasomal ubiquitin-dependent protein catabolic process
comp202183_c1_seq1	949	350	1548	4.42286	2.14498	6.2307e-07	7.08857e-05	Up	1197
comp202185_c2_seq5	163.5	265	62	0.233962	-2.09565	1.75971e-06	0.000200199	Down	3435	gi|831319471|ref|XP_012692527.1|PREDICTED: vacuolar protein sorting-associated protein 37C [Clupea harengus] gi|831319473|ref|XP_012692528.1| PREDICTED: vacuolar protein sorting-associated protein 37C [Clupea harengus]	3.11455e-72	sp|Q5R9T2|VP37C_PONAB	1e-12	Vacuolar protein sorting-associated protein 37C OS=Pongo abelii GN=VPS37C PE=2 SV=1	KOG3270	2e-09	Uncharacterized conserved protein	ko04144	Endocytosis	1	K12185	VPS37	ESCRT-I complex subunit VPS37	GO:0000813;GO:0031902;GO:0015031	ESCRT I complex|late endosome membrane|protein transport
comp202201_c0_seq1	11	22	0	0	#NAME?	3.11879e-06	0.00035482	Down	798
comp202212_c0_seq1	15.5	31	0	0	#NAME?	1.10657e-06	0.000125892	Down	769
comp202289_c0_seq1	19.5	0	39	Inf	Inf	4.84427e-07	5.51124e-05	Up	373
comp202302_c0_seq1	27.5	3	52	17.3333	4.11548	1.33854e-06	0.000152283	Up	1094
comp202315_c0_seq4	11.5	23	0	0	#NAME?	2.75813e-06	0.000313787	Down	955
comp202355_c0_seq1	277	47	507	10.7872	3.43125	1.59338e-08	1.81276e-06	Up	966
comp202367_c0_seq1	31.5	4	59	14.75	3.88264	1.2219e-06	0.000139013	Up	811
comp202416_c0_seq2	696.5	1386	7	0.00505051	-7.62936	4.8847e-16	5.05388e-14	Down	753
comp202425_c0_seq8	3241	1474	5008	3.39756	1.7645	2.59943e-06	0.000268947	Up	2489	gi|831322673|ref|XP_012694273.1|PREDICTED: diablo homolog	3.47315e-65	sp|A4GZV0|DBLOH_XENLA	2e-23	Diablo homolog, mitochondrial OS=Xenopus laevis GN=diablo PE=2 SV=1										GO:0005737;GO:0005739;GO:0006919;GO:0043065	cytoplasm|mitochondrion|activation of cysteine-type endopeptidase activity involved in apoptotic process|positive regulation of apoptotic process
comp202609_c0_seq2	263.5	406	121	0.29803	-1.74647	3.00234e-06	0.000341571	Down	861
comp202616_c0_seq1	171.5	330	13	0.0393939	-4.66588	9.90285e-10	1.12663e-07	Down	1808	gi|831318333|ref|XP_012691900.1|PREDICTED: insulin-like growth factor-binding protein 5 [Clupea harengus]	2.48174e-169	sp|Q07079|IBP5_MOUSE	5e-90	Insulin-like growth factor-binding protein 5 OS=Mus musculus GN=Igfbp5 PE=1 SV=1										GO:0005615;GO:0016942;GO:0042567;GO:0005622;GO:0001968;GO:0031994;GO:0031995;GO:0071320;GO:0071407;GO:0007565;GO:0042593;GO:0006006;GO:0031069;GO:0035556;GO:0048286;GO:0060056;GO:0030336;GO:0045926;GO:0043569;GO:1901862;GO:0045668;GO:1904205;GO:0014912;GO:0048662;GO:0017148;GO:0001649;GO:0043568;GO:0051897;GO:0001558;GO:0010906;GO:0040008;GO:0043567;GO:0060416;GO:0048630;GO:0051146;GO:0044342	extracellular space|insulin-like growth factor binding protein complex|insulin-like growth factor ternary complex|intracellular|fibronectin binding|insulin-like growth factor I binding|insulin-like growth factor II binding|cellular response to cAMP|cellular response to organic cyclic compound|female pregnancy|glucose homeostasis|glucose metabolic process|hair follicle morphogenesis|intracellular …
comp202627_c2_seq1	194	335	53	0.158209	-2.6601	3.16363e-07	3.59921e-05	Down	373
comp202655_c0_seq8	11	0	22	Inf	Inf	3.11879e-06	0.00035482	Up	1553	gi|831278422|ref|XP_012670136.1|PREDICTED: antigen peptide transporter 2-like	2.04136e-119	sp|Q03519|TAP2_HUMAN	2e-32	Antigen peptide transporter 2 OS=Homo sapiens GN=TAP2 PE=1 SV=1	KOG0058	4e-33	Peptide exporter, ABC superfamily	ko04145;ko02010;ko05340;ko05168;ko04612	Phagosome|ABC transporters|Primary immunodeficiency|Herpes simplex infection|Antigen processing and presentation	5	K05654	ABCB3, TAP2	ATP-binding cassette, subfamily B (MDR/TAP), member 3
comp202663_c0_seq1	22	44	0	0	#NAME?	2.93689e-07	3.34125e-05	Down	922
comp202664_c0_seq1	21	41	1	0.0243902	-5.35755	1.07746e-06	0.000122581	Down	2157	gi|831326767|ref|XP_012696515.1|PREDICTED: matrix metalloproteinase-19 [Clupea harengus]	0	sp|Q99542|MMP19_HUMAN	4e-166	Matrix metalloproteinase-19 OS=Homo sapiens GN=MMP19 PE=1 SV=1	KOG1565	9e-167	Gelatinase A and related matrix metalloproteases
comp202683_c0_seq2	75.5	145	6	0.0413793	-4.59495	2.4633e-08	2.80246e-06	Down	1153	gi|966710017|gb|KTG42255.1|hypothetical protein cypCar_00035825 [Cyprinus carpio]	3.58509e-82	sp|Q9H7P6|MB12B_HUMAN	2e-78	Multivesicular body subunit 12B OS=Homo sapiens GN=MVB12B PE=1 SV=2	KOG4000	6e-79	Uncharacterized conserved protein	ko04144	Endocytosis	1	K12186	FAM125	ESCRT-I complex subunit MVB12	GO:0005829;GO:0005769;GO:0000813;GO:0070062;GO:0005770;GO:0031902;GO:0005634;GO:0005886;GO:0031982;GO:0008289;GO:0048524;GO:0015031;GO:0042058;GO:0043162;GO:0019075	cytosol|early endosome|ESCRT I complex|extracellular exosome|late endosome|late endosome membrane|nucleus|plasma membrane|vesicle|lipid binding|positive regulation of viral process|protein transport|regulation of epidermal growth factor receptor signaling pathway|ubiquitin-dependent protein catabolic process via the multivesicular body sorting pathway|virus maturation
comp202715_c0_seq1	196.5	79	314	3.97468	1.99084	1.95386e-06	0.000222287	Up	937
comp202719_c0_seq5	23	0	46	Inf	Inf	2.41268e-07	2.74486e-05	Up	2828	gi|808857515|gb|KKF10076.1|LINE-1 reverse transcriptase [Larimichthys crocea]	8.35443e-119	sp|O00370|LORF2_HUMAN	1e-61	LINE-1 retrotransposable element ORF2 protein OS=Homo sapiens PE=1 SV=1	KOG1075	1e-14	FOG: Reverse transcriptase							GO:0046872;GO:0003964;GO:0009036;GO:0006310;GO:0090305;GO:0032199;GO:0032197	metal ion binding|RNA-directed DNA polymerase activity|Type II site-specific deoxyribonuclease activity|DNA recombination|nucleic acid phosphodiester bond hydrolysis|reverse transcription involved in RNA-mediated transposition|transposition, RNA-mediated
comp202724_c3_seq1	28	2	54	27	4.75489	6.95524e-07	7.91286e-05	Up	553
comp202789_c0_seq1	23	0	46	Inf	Inf	2.41268e-07	2.74486e-05	Up	2123	gi|688575443|ref|XP_009303912.1|PREDICTED: trace amine-associated receptor 13c-like [Danio rerio]	6.4723e-87	sp|Q923Y8|TAAR1_MOUSE	5e-56	Trace amine-associated receptor 1 OS=Mus musculus GN=Taar1 PE=2 SV=1	KOG3656	2e-51	FOG: 7 transmembrane receptor	ko04080	Neuroactive ligand-receptor interaction	1	K05051	TAAR	trace amine associated receptor	GO:0016021;GO:0005887;GO:0008227;GO:0001594;GO:0007191;GO:0006171;GO:0007186;GO:0010579;GO:0007606	integral component of membrane|integral component of plasma membrane|G-protein coupled amine receptor activity|trace-amine receptor activity|adenylate cyclase-activating dopamine receptor signaling pathway|cAMP biosynthetic process|G-protein coupled receptor signaling pathway|positive regulation of adenylate cyclase activity involved in G-protein coupled receptor signaling pathway|sensory percept…
comp202798_c0_seq1	117.5	18	217	12.0556	3.59163	6.04516e-08	6.87747e-06	Up	1007
comp202845_c0_seq2	313	492	134	0.272358	-1.87643	1.93525e-06	0.00022017	Down	3281	gi|357627967|gb|EHJ77471.1|hypothetical protein KGM_07467 [Danaus plexippus]	2.68033e-14
comp202847_c1_seq1	78	156	0	0	#NAME?	8.14531e-11	9.26678e-09	Down	412
comp202849_c0_seq1	47.5	87	8	0.091954	-3.44294	8.1322e-07	9.25187e-05	Down	1606
comp202882_c0_seq1	11.5	0	23	Inf	Inf	2.75813e-06	0.000313787	Up	581
comp202886_c1_seq2	58	116	0	0	#NAME?	8.83986e-10	1.0057e-07	Down	598
comp203017_c1_seq1	351	544	158	0.290441	-1.78368	2.35728e-06	0.000268184	Down	669
comp203142_c0_seq1	59	115	3	0.026087	-5.26053	2.2751e-08	2.58834e-06	Down	663	gi|966708512|gb|KTG40750.1|hypothetical protein cypCar_00009653	7.46689e-26	sp|P98093|CO3_ONCMY	9e-16	Complement C3 (Fragment) OS=Oncorhynchus mykiss GN=c3 PE=1 SV=1	KOG1366	5e-13	Alpha-macroglobulin	ko04145;ko05203;ko05322;ko05133;ko05134;ko05140;ko05142;ko05150;ko05152;ko05168;ko04610	Phagosome|Viral carcinogenesis|Systemic lupus erythematosus|Pertussis|Legionellosis|Leishmaniasis|Chagas disease (American trypanosomiasis)|Staphylococcus aureus infection|Tuberculosis|Herpes simplex infection|Complement and coagulation cascades	11	K03990	C3	complement component 3	GO:0005615;GO:0001872;GO:0003823;GO:0001848;GO:0004866;GO:0006957;GO:0006958;GO:0042742;GO:0006954	extracellular space|(1->3)-beta-D-glucan binding|antigen binding|complement binding|endopeptidase inhibitor activity|complement activation, alternative pathway|complement activation, classical pathway|defense response to bacterium|inflammatory response
comp203145_c0_seq3	14	28	0	0	#NAME?	1.5297e-06	0.000174032	Down	1042
comp203234_c0_seq3	7018.5	2290	11747	5.12969	2.35887	9.0191e-07	0.000105288	Up	1636
comp203320_c0_seq1	60.5	106	15	0.141509	-2.82103	1.41521e-06	0.000161006	Down	973
comp203325_c0_seq1	487	817	157	0.192166	-2.37957	3.32717e-07	3.44241e-05	Down	2298	gi|831307477|ref|XP_012686010.1|PREDICTED: aldehyde dehydrogenase family 3 member B1-like [Clupea harengus]	0	sp|P43353|AL3B1_HUMAN	4e-106	Aldehyde dehydrogenase family 3 member B1 OS=Homo sapiens GN=ALDH3B1 PE=1 SV=1	KOG2456	1e-106	Aldehyde dehydrogenase	ko05204;ko00340;ko00350;ko00360;ko00010;ko00410;ko00980;ko00982	Chemical carcinogenesis|Histidine metabolism|Tyrosine metabolism|Phenylalanine metabolism|Glycolysis / Gluconeogenesis|beta-Alanine metabolism|Metabolism of xenobiotics by cytochrome P450|Drug metabolism - cytochrome P450	8	K00129	E1.2.1.5	aldehyde dehydrogenase (NAD(P)+)	GO:0005737;GO:0005829;GO:0070062;GO:0005886;GO:0031982;GO:0004028;GO:0004030;GO:0006066;GO:0046185;GO:0034599;GO:0006068;GO:0006629;GO:0055114	cytoplasm|cytosol|extracellular exosome|plasma membrane|vesicle|3-chloroallyl aldehyde dehydrogenase activity|aldehyde dehydrogenase [NAD(P)+] activity|alcohol metabolic process|aldehyde catabolic process|cellular response to oxidative stress|ethanol catabolic process|lipid metabolic process|oxidation-reduction process
comp203339_c0_seq3	18	0	36	Inf	Inf	6.57837e-07	7.4841e-05	Up	1907
comp203372_c0_seq3	27	54	0	0	#NAME?	1.12286e-07	1.27746e-05	Down	325
comp203385_c0_seq1	101.5	21	182	8.66667	3.11548	2.75826e-07	3.13803e-05	Up	1043	gi|831316401|ref|XP_012690838.1|PREDICTED: cadherin-2-like [Clupea harengus]	0	sp|Q90275|CADH2_DANRE	6e-171	Cadherin-2 OS=Danio rerio GN=cdh2 PE=2 SV=2	KOG3594	9e-157	FOG: Cadherin repeats	ko04514;ko05412	Cell adhesion molecules (CAMs)|Arrhythmogenic right ventricular cardiomyopathy (ARVC)	2	K06736	CDH2, NCAD	cadherin 2, type 1, N-cadherin	GO:0016342;GO:0016021;GO:0048471;GO:0005886;GO:0042734;GO:0005509;GO:0034332;GO:0060088;GO:0048331;GO:0007411;GO:0007413;GO:0007420;GO:0010002;GO:0001502;GO:0090248;GO:0098609;GO:0044331;GO:0071679;GO:0060030;GO:0035142;GO:0007398;GO:0048048;GO:0035118;GO:0060059;GO:0045198;GO:0048699;GO:0010001;GO:0030902;GO:0007156;GO:0048332;GO:0030901;GO:0008045;GO:0097475;GO:0001755;GO:0021915;GO:0007158;GO:…	catenin complex|integral component of membrane|perinuclear region of cytoplasm|plasma membrane|presynaptic membrane|calcium ion binding|adherens junction organization|auditory receptor cell stereocilium organization|axial mesoderm structural organization|axon guidance|axonal fasciculation|brain development|cardioblast differentiation|cartilage condensation|cell migration involved in somitogenic a…
comp203385_c1_seq1	49	9	89	9.88889	3.30581	9.43191e-07	0.000107305	Up	521	gi|831316401|ref|XP_012690838.1|PREDICTED: cadherin-2-like [Clupea harengus]	2.88827e-75	sp|Q90275|CADH2_DANRE	1e-68	Cadherin-2 OS=Danio rerio GN=cdh2 PE=2 SV=2	KOG3594	8e-63	FOG: Cadherin repeats	ko04514;ko05412	Cell adhesion molecules (CAMs)|Arrhythmogenic right ventricular cardiomyopathy (ARVC)	2	K06736	CDH2, NCAD	cadherin 2, type 1, N-cadherin	GO:0016342;GO:0016021;GO:0048471;GO:0005886;GO:0042734;GO:0005509;GO:0034332;GO:0060088;GO:0048331;GO:0007411;GO:0007413;GO:0007420;GO:0010002;GO:0001502;GO:0090248;GO:0098609;GO:0044331;GO:0071679;GO:0060030;GO:0035142;GO:0007398;GO:0048048;GO:0035118;GO:0060059;GO:0045198;GO:0048699;GO:0010001;GO:0030902;GO:0007156;GO:0048332;GO:0030901;GO:0008045;GO:0097475;GO:0001755;GO:0021915;GO:0007158;GO:…	catenin complex|integral component of membrane|perinuclear region of cytoplasm|plasma membrane|presynaptic membrane|calcium ion binding|adherens junction organization|auditory receptor cell stereocilium organization|axial mesoderm structural organization|axon guidance|axonal fasciculation|brain development|cardioblast differentiation|cartilage condensation|cell migration involved in somitogenic a…
comp203385_c2_seq1	99.5	19	180	9.47368	3.24393	2.11244e-07	2.40329e-05	Up	1225	gi|831316401|ref|XP_012690838.1|PREDICTED: cadherin-2-like [Clupea harengus]	0	sp|Q90275|CADH2_DANRE	2e-133	Cadherin-2 OS=Danio rerio GN=cdh2 PE=2 SV=2	KOG3594	2e-120	FOG: Cadherin repeats	ko04514;ko05412	Cell adhesion molecules (CAMs)|Arrhythmogenic right ventricular cardiomyopathy (ARVC)	2	K06736	CDH2, NCAD	cadherin 2, type 1, N-cadherin	GO:0016342;GO:0016021;GO:0048471;GO:0005886;GO:0042734;GO:0005509;GO:0034332;GO:0060088;GO:0048331;GO:0007411;GO:0007413;GO:0007420;GO:0010002;GO:0001502;GO:0090248;GO:0098609;GO:0044331;GO:0071679;GO:0060030;GO:0035142;GO:0007398;GO:0048048;GO:0035118;GO:0060059;GO:0045198;GO:0048699;GO:0010001;GO:0030902;GO:0007156;GO:0048332;GO:0030901;GO:0008045;GO:0097475;GO:0001755;GO:0021915;GO:0007158;GO:…	catenin complex|integral component of membrane|perinuclear region of cytoplasm|plasma membrane|presynaptic membrane|calcium ion binding|adherens junction organization|auditory receptor cell stereocilium organization|axial mesoderm structural organization|axon guidance|axonal fasciculation|brain development|cardioblast differentiation|cartilage condensation|cell migration involved in somitogenic a…
comp203392_c0_seq1	18.5	37	0	0	#NAME?	5.9378e-07	6.75534e-05	Down	393
comp203467_c0_seq1	10862	17829	3895	0.218464	-2.19453	2.11391e-06	0.000218076	Down	2318	gi|831271580|ref|XP_012669853.1|PREDICTED: 78 kDa glucose-regulated protein isoform X1 [Clupea harengus]	0	sp|Q90593|GRP78_CHICK	0	78 kDa glucose-regulated protein OS=Gallus gallus GN=HSPA5 PE=1 SV=1	KOG0100	0	Molecular chaperones GRP78/BiP/KAR2, HSP70 superfamily	ko03060;ko04141;ko05020;ko04918	Protein export|Protein processing in endoplasmic reticulum|Prion diseases|Thyroid hormone synthesis	4	K09490	HSPA5, BIP	heat shock 70kDa protein 5	GO:0009986;GO:0008180;GO:0034663;GO:0005788;GO:0005793;GO:0070062;GO:0005925;GO:0030176;GO:0030496;GO:0043209;GO:0005886;GO:0005524;GO:0043022;GO:0006987;GO:0042149;GO:0071353;GO:0021680;GO:0021589;GO:0006983;GO:0035437;GO:0043066;GO:0030512;GO:0030335;GO:0031398;GO:0051603;GO:0021762;GO:1901998	cell surface|COP9 signalosome|endoplasmic reticulum chaperone complex|endoplasmic reticulum lumen|endoplasmic reticulum-Golgi intermediate compartment|extracellular exosome|focal adhesion|integral component of endoplasmic reticulum membrane|midbody|myelin sheath|plasma membrane|ATP binding|ribosome binding|activation of signaling protein activity involved in unfolded protein response|cellular res…
comp203472_c0_seq1	186	76	296	3.89474	1.96153	2.19904e-06	0.000250181	Up	1148
comp203547_c0_seq1	11.5	0	23	Inf	Inf	2.75813e-06	0.000313787	Up	1736	gi|831313935|ref|XP_012689515.1|PREDICTED: 227 kDa spindle- and centromere-associated protein-like [Clupea harengus]	3.6893e-61	sp|P27658|CO8A1_HUMAN	8e-12	Collagen alpha-1(VIII) chain OS=Homo sapiens GN=COL8A1 PE=1 SV=2										GO:0005591;GO:0005788;GO:0070062;GO:0005576;GO:0043231;GO:0001525;GO:0048593;GO:0007155;GO:0030574;GO:0035987;GO:0050673;GO:0022617;GO:0030198;GO:0010811	collagen type VIII trimer|endoplasmic reticulum lumen|extracellular exosome|extracellular region|intracellular membrane-bounded organelle|angiogenesis|camera-type eye morphogenesis|cell adhesion|collagen catabolic process|endodermal cell differentiation|epithelial cell proliferation|extracellular matrix disassembly|extracellular matrix organization|positive regulation of cell-substrate adhesion
comp203554_c0_seq11	24.5	0	49	Inf	Inf	1.80364e-07	2.05197e-05	Up	2516	gi|831307145|ref|XP_012685829.1|PREDICTED: beta	0	sp|Q5RF16|BCDO2_PONAB	0	Beta,beta-carotene 9',10'-oxygenase OS=Pongo abelii GN=BCO2 PE=2 SV=1	KOG1285	0	Beta, beta-carotene 15,15'-dioxygenase and related enzymes							GO:0005739;GO:0051213;GO:0046872	mitochondrion|dioxygenase activity|metal ion binding
comp203575_c0_seq3	25.5	4	47	11.75	3.55459	2.79611e-06	0.000318109	Up	1749
comp203641_c0_seq3	39.5	70	9	0.128571	-2.95936	2.47684e-06	0.000281786	Down	835
comp203692_c2_seq6	1046	367	1725	4.70027	2.23274	4.67363e-07	5.31711e-05	Up	1760	gi|831281826|ref|XP_012672013.1|PREDICTED: 15-hydroxyprostaglandin dehydrogenase [NAD(+)]-like [Clupea harengus]	2.49297e-68	sp|Q8VCC1|PGDH_MOUSE	7e-33	15-hydroxyprostaglandin dehydrogenase [NAD(+)] OS=Mus musculus GN=Hpgd PE=2 SV=1	KOG4169	6e-33	15-hydroxyprostaglandin dehydrogenase and related dehydrogenases	ko05202	Transcriptional misregulation in cancers	1	K00069	HPGD	15-hydroxyprostaglandin dehydrogenase (NAD)	GO:0016323;GO:0005737;GO:0070062;GO:0016404;GO:0003824;GO:0051287;GO:0070403;GO:0004957;GO:0097070;GO:0007565;GO:0045786;GO:0030728;GO:0007567;GO:0006693;GO:0070493;GO:0007179	basolateral plasma membrane|cytoplasm|extracellular exosome|15-hydroxyprostaglandin dehydrogenase (NAD+) activity|catalytic activity|NAD binding|NAD+ binding|prostaglandin E receptor activity|ductus arteriosus closure|female pregnancy|negative regulation of cell cycle|ovulation|parturition|prostaglandin metabolic process|thrombin receptor signaling pathway|transforming growth factor beta receptor…
comp203711_c0_seq3	11	0	22	Inf	Inf	3.11879e-06	0.00035482	Up	1924	gi|939308814|ref|XP_014269185.1|PREDICTED: zinc finger BED domain-containing protein 1-like [Maylandia zebra]	0	sp|O96006|ZBED1_HUMAN	2e-61	Zinc finger BED domain-containing protein 1 OS=Homo sapiens GN=ZBED1 PE=1 SV=1	KOG1121	4e-62	Tam3-transposase (Ac family)							GO:0000228;GO:0003677;GO:0046872;GO:0004803	nuclear chromosome|DNA binding|metal ion binding|transposase activity
comp203720_c0_seq3	1312.5	2094	531	0.253582	-1.97948	1.07198e-06	0.000110588	Down	1830	gi|831282185|ref|XP_012672212.1|PREDICTED: phosphoethanolamine/phosphocholine phosphatase [Clupea harengus]	8.21634e-168	sp|Q6DBV4|PHOP1_DANRE	5e-140	Probable phosphatase phospho1 OS=Danio rerio GN=phospho1 PE=2 SV=1	KOG3120	6e-81	Predicted haloacid dehalogenase-like hydrolase	ko00564	Glycerophospholipid metabolism	1	K06124	PHOSPHO1	phosphoethanolamine/phosphocholine phosphatase	GO:0046872;GO:0016791;GO:0035630;GO:0016311;GO:0030500	metal ion binding|phosphatase activity|bone mineralization involved in bone maturation|dephosphorylation|regulation of bone mineralization
comp203780_c0_seq2	905	1772	38	0.0214447	-5.54324	8.24822e-13	8.50906e-11	Down	1575	gi|831284468|ref|XP_012673460.1|PREDICTED: protein lifeguard 1-like [Clupea harengus]	9.49584e-35
comp203787_c0_seq1	255.5	429	82	0.191142	-2.38728	5.17649e-07	5.8892e-05	Down	1173
comp203828_c0_seq1	112	39	185	4.74359	2.24598	1.8304e-06	0.000208241	Up	3542	gi|831277561|ref|XP_012669663.1|PREDICTED: cAMP-dependent protein kinase type II-beta regulatory subunit [Clupea harengus]	0	sp|P31323|KAP3_HUMAN	0	cAMP-dependent protein kinase type II-beta regulatory subunit OS=Homo sapiens GN=PRKAR2B PE=1 SV=3	KOG1113	0	cAMP-dependent protein kinase types I and II, regulatory subunit	ko04210;ko04910	Apoptosis|Insulin signaling pathway	2	K04739	PRKAR	cAMP-dependent protein kinase regulator	GO:0005952;GO:0005813;GO:0097546;GO:0005737;GO:0005829;GO:0043198;GO:0043197;GO:0070062;GO:0045121;GO:0005743;GO:0043025;GO:0048471;GO:0005886;GO:0030552;GO:0004862;GO:0008603;GO:0034236;GO:0031625;GO:0007202;GO:0034199;GO:0007596;GO:0071377;GO:0006112;GO:0007173;GO:0006631;GO:0008543;GO:0000086;GO:0045087;GO:0035556;GO:0007612;GO:0000278;GO:2000480;GO:0048011;GO:0006996;GO:0050796;GO:0003091;GO:…	cAMP-dependent protein kinase complex|centrosome|ciliary base|cytoplasm|cytosol|dendritic shaft|dendritic spine|extracellular exosome|membrane raft|mitochondrial inner membrane|neuronal cell body|perinuclear region of cytoplasm|plasma membrane|cAMP binding|cAMP-dependent protein kinase inhibitor activity|cAMP-dependent protein kinase regulator activity|protein kinase A catalytic subunit binding|u…
comp203865_c0_seq1	439.5	674	205	0.304154	-1.71712	2.59544e-06	0.000295279	Down	1851	gi|831299907|ref|XP_012681886.1|PREDICTED: Golgi apparatus membrane protein TVP23 homolog B-like [Clupea harengus]	1.54228e-101	sp|Q9D8T4|TV23B_MOUSE	6e-82	Golgi apparatus membrane protein TVP23 homolog B OS=Mus musculus GN=Tvp23b PE=1 SV=1	KOG3195	1e-72	Uncharacterized membrane protein NPD008/CGI-148							GO:0030173;GO:0009306;GO:0016192	integral component of Golgi membrane|protein secretion|vesicle-mediated transport
comp203903_c3_seq1	22.5	45	0	0	#NAME?	2.66121e-07	3.02762e-05	Down	381	gi|961086769|ref|XP_014770526.1|PREDICTED: general transcription factor II-I repeat domain-containing protein 2A-like [Octopus bimaculoides]	2.63945e-13
comp203961_c0_seq15	187.5	33	342	10.3636	3.37346	3.94126e-08	4.48391e-06	Up	1032	gi|831495815|ref|XP_012708804.1|PREDICTED: elastase-1-like [Fundulus heteroclitus]	5.35039e-134	sp|Q7SIG3|ELA1_SALSA	3e-118	Elastase-1 OS=Salmo salar PE=1 SV=1	KOG3627	4e-96	Trypsin							GO:0005576;GO:0046872;GO:0004252	extracellular region|metal ion binding|serine-type endopeptidase activity
comp203968_c0_seq1	17.5	35	0	0	#NAME?	7.29119e-07	8.29506e-05	Down	542
comp203984_c0_seq4	27	2	52	26	4.70044	8.14115e-07	9.26205e-05	Up	1216	gi|831293345|ref|XP_012678303.1|PREDICTED: annexin A2-like [Clupea harengus]	4.31982e-171	sp|Q07936|ANXA2_RAT	2e-77	Annexin A2 OS=Rattus norvegicus GN=Anxa2 PE=1 SV=2	KOG0819	2e-77	Annexin
comp203986_c1_seq1	12	0	24	Inf	Inf	2.44113e-06	0.000277724	Up	492
comp204016_c1_seq1	16	0	32	Inf	Inf	9.96143e-07	0.00011333	Up	314
comp204060_c0_seq3	16	0	32	Inf	Inf	9.96143e-07	0.00011333	Up	3384	gi|831284332|ref|XP_012673384.1|PREDICTED: serine/threonine-protein kinase Nek10 [Clupea harengus]	0	sp|Q3UGM2|NEK10_MOUSE	0	Serine/threonine-protein kinase Nek10 OS=Mus musculus GN=Nek10 PE=2 SV=2	KOG0589	6e-108	Serine/threonine protein kinase							GO:0005524;GO:0046872;GO:0004674;GO:0006468	ATP binding|metal ion binding|protein serine/threonine kinase activity|protein phosphorylation
comp204078_c0_seq2	67.5	17	118	6.94118	2.79518	1.21607e-06	0.000138351	Up	1009
comp204100_c0_seq1	144.5	16	273	17.0625	4.09276	8.89772e-09	1.01228e-06	Up	5564	gi|657546335|ref|XP_008278366.1|PREDICTED: piggyBac transposable element-derived protein 3-like [Stegastes partitus]	0	sp|Q8N328|PGBD3_HUMAN	2e-54	PiggyBac transposable element-derived protein 3 OS=Homo sapiens GN=PGBD3 PE=2 SV=3
comp204105_c0_seq1	17.5	35	0	0	#NAME?	7.29119e-07	8.29506e-05	Down	535
comp204136_c0_seq1	16.5	33	0	0	#NAME?	8.97308e-07	0.000102085	Down	422	gi|443733918|gb|ELU18102.1|hypothetical protein CAPTEDRAFT_143611	3.94718e-34
comp204158_c1_seq1	26.5	0	53	Inf	Inf	1.23313e-07	1.40291e-05	Up	343
comp204195_c0_seq2	44.5	3	86	28.6667	4.8413	1.29653e-07	1.47504e-05	Up	2403
comp204200_c0_seq1	63.5	116	11	0.0948276	-3.39855	4.33633e-07	4.93337e-05	Down	884
comp204239_c0_seq8	13.5	0	27	Inf	Inf	1.71196e-06	0.000194767	Up	915
comp204258_c1_seq2	47.5	95	0	0	#NAME?	3.79498e-09	4.31749e-07	Down	323
comp204265_c1_seq2	12	24	0	0	#NAME?	2.44113e-06	0.000277724	Down	756
comp204265_c3_seq1	64	128	0	0	#NAME?	4.11136e-10	4.67743e-08	Down	1315
comp204265_c4_seq1	12.5	25	0	0	#NAME?	2.16382e-06	0.000246174	Down	1521	gi|966642210|gb|KTF77122.1|hypothetical protein cypCar_00048050	1.04439e-14	sp|Q68EV1|CD276_XENLA	3e-06	CD276 antigen homolog OS=Xenopus laevis GN=cd276 PE=2 SV=1										GO:0016021	integral component of membrane
comp204278_c0_seq2	40.5	81	0	0	#NAME?	1.10215e-08	1.2539e-06	Down	2930	gi|884968135|ref|XP_010878937.2|PREDICTED: uncharacterized protein LOC105016654 [Esox lucius]	0	sp|B7W114|CTXL_ACRMI	1e-06											GO:0005576	extracellular region
comp204330_c0_seq4	36.5	6	67	11.1667	3.48113	1.41787e-06	0.000161308	Up	2511	gi|831328534|ref|XP_012697479.1|PREDICTED: ubinuclein-1-like [Clupea harengus]	9.9518e-146	sp|Q9NPG3|UBN1_HUMAN	2e-48	Ubinuclein-1 OS=Homo sapiens GN=UBN1 PE=1 SV=2	KOG4786	4e-49	Ubinuclein, nuclear protein interacting with cellular and viral transcription factors							GO:0005923;GO:0005654;GO:0005634;GO:0016605;GO:0003677;GO:0003700;GO:0016568;GO:0006336;GO:0010923;GO:0006357;GO:0016032	bicellular tight junction|nucleoplasm|nucleus|PML body|DNA binding|transcription factor activity, sequence-specific DNA binding|chromatin modification|DNA replication-independent nucleosome assembly|negative regulation of phosphatase activity|regulation of transcription from RNA polymerase II promoter|viral process
comp204435_c0_seq1	364	619	109	0.17609	-2.50561	2.63454e-07	2.99727e-05	Down	1106
comp204467_c1_seq1	277.5	438	117	0.267123	-1.90442	1.92185e-06	0.000218646	Down	1054	gi|831325218|ref|XP_012695669.1|PREDICTED: surfeit locus protein 4-like [Clupea harengus]	1.00697e-10	sp|Q7SZQ7|SURF4_DANRE	3e-11	Surfeit locus protein 4 OS=Danio rerio GN=surf4 PE=2 SV=1	KOG3998	4e-11	Putative cargo transport protein ERV29							GO:0005789;GO:0033116;GO:0000139;GO:0016021	endoplasmic reticulum membrane|endoplasmic reticulum-Golgi intermediate compartment membrane|Golgi membrane|integral component of membrane
comp204484_c0_seq1	109.5	186	33	0.177419	-2.49476	1.06303e-06	0.000120939	Down	1342
comp204491_c0_seq1	36.5	3	70	23.3333	4.54432	3.72789e-07	4.24116e-05	Up	1666
comp204525_c0_seq1	385	591	179	0.302876	-1.7232	2.67412e-06	0.00030423	Down	1044
comp204588_c0_seq3	89	22	156	7.09091	2.82597	6.91239e-07	7.86412e-05	Up	1251
comp204617_c0_seq3	97	22	172	7.81818	2.96683	4.2829e-07	4.87259e-05	Up	977	gi|52219018|ref|NP_001004582.1|chymotrypsin-like precursor [Danio rerio] gi|51859393|gb|AAH81638.1| Chymotrypsin-like [Danio rerio] gi|157423314|gb|AAI53574.1| Chymotrypsin-like [Danio rerio]	2.24653e-155	sp|P40313|CTRL_HUMAN	1e-105	Chymotrypsin-like protease CTRL-1 OS=Homo sapiens GN=CTRL PE=2 SV=1	KOG3627	3e-106	Trypsin	ko04972;ko04974	Pancreatic secretion|Protein digestion and absorption	2	K09632	CTRL	chymotrypsin-like protease	GO:0005615;GO:0004252;GO:0007586;GO:0006508	extracellular space|serine-type endopeptidase activity|digestion|proteolysis
comp204620_c1_seq2	203	68	338	4.97059	2.31342	8.02672e-07	9.13186e-05	Up	1098
comp204626_c0_seq1	1392	2102	682	0.324453	-1.62392	3.05845e-06	0.000315517	Down	1675	gi|831293291|ref|XP_012678268.1|PREDICTED: complement component 1 Q subcomponent-binding protein	4.46902e-171	sp|Q3T0B6|C1QBP_BOVIN	9e-105	Complement component 1 Q subcomponent-binding protein, mitochondrial OS=Bos taurus GN=C1QBP PE=2 SV=1	KOG4024	2e-99	Complement component 1, Q subcomponent binding protein/mRNA splicing factor SF2, subunit P32	ko05168	Herpes simplex infection	1	K15414	C1QBP	complement component 1 Q subcomponent-binding protein, mitochondrial	GO:0009986;GO:0005737;GO:0005829;GO:0005576;GO:0005759;GO:0005730;GO:0005634;GO:0005886;GO:0031690;GO:0001849;GO:0005540;GO:0030984;GO:0097177;GO:0003729;GO:0003714;GO:0006915;GO:0006958;GO:0045087;GO:0042256;GO:0006397;GO:0050687;GO:0032689;GO:0032695;GO:0039534;GO:0048025;GO:0039536;GO:0000122;GO:0014065;GO:0043065;GO:0045785;GO:2000510;GO:0070131;GO:0090023;GO:0051897;GO:1900026;GO:1901165;GO:…	cell surface|cytoplasm|cytosol|extracellular region|mitochondrial matrix|nucleolus|nucleus|plasma membrane|adrenergic receptor binding|complement component C1q binding|hyaluronic acid binding|kininogen binding|mitochondrial ribosome binding|mRNA binding|transcription corepressor activity|apoptotic process|complement activation, classical pathway|innate immune response|mature ribosome assembly|mRN…
comp204630_c0_seq2	14	0	28	Inf	Inf	1.5297e-06	0.000174032	Up	2071
comp204649_c0_seq1	15.5	0	31	Inf	Inf	1.10657e-06	0.000125892	Up	1003	gi|677393172|gb|KFQ11651.1|Leucine-rich repeat-containing protein 18	5.08161e-28	sp|Q66HD6|LRC18_RAT	2e-23	Leucine-rich repeat-containing protein 18 OS=Rattus norvegicus GN=Lrrc18 PE=2 SV=1	KOG0473	1e-12	Leucine-rich repeat protein							GO:0005737	cytoplasm
comp204689_c0_seq8	43	2	84	42	5.39232	7.77755e-08	8.8484e-06	Up	941	gi|831303830|ref|XP_012684031.1|PREDICTED: C-X-C motif chemokine 13 [Clupea harengus]	3.4524e-19	sp|Q2KIQ8|CXL10_BOVIN	4e-08	C-X-C motif chemokine 10 OS=Bos taurus GN=CXCL10 PE=3 SV=1				ko04668;ko04060;ko05164;ko04062;ko04620;ko04622;ko04623	TNF signaling pathway|Cytokine-cytokine receptor interaction|Influenza A|Chemokine signaling pathway|Toll-like receptor signaling pathway|RIG-I-like receptor signaling pathway|Cytosolic DNA-sensing pathway	7	K12671	CXCL10, IP10	C-X-C motif chemokine 10	GO:0009897;GO:0005615;GO:0008009;GO:0048248;GO:0008201;GO:0071222;GO:0070098;GO:0006935;GO:0051607;GO:0042118;GO:0007186;GO:0006955;GO:0006954;GO:0045662;GO:1901740;GO:0030816;GO:0043950;GO:0002690;GO:0090026;GO:0051281;GO:2000406;GO:0042127;GO:1901509;GO:0010819;GO:0032496;GO:0010818	external side of plasma membrane|extracellular space|chemokine activity|CXCR3 chemokine receptor binding|heparin binding|cellular response to lipopolysaccharide|chemokine-mediated signaling pathway|chemotaxis|defense response to virus|endothelial cell activation|G-protein coupled receptor signaling pathway|immune response|inflammatory response|negative regulation of myoblast differentiation|negat…
comp204694_c1_seq1	116.5	41	192	4.68293	2.22741	1.82521e-06	0.000207651	Up	694
comp204724_c0_seq3	105.5	211	0	0	#NAME?	5.95554e-12	6.77552e-10	Down	992
comp204795_c0_seq1	16.5	33	0	0	#NAME?	8.97308e-07	0.000102085	Down	684
comp204819_c2_seq1	44	88	0	0	#NAME?	6.40089e-09	7.28218e-07	Down	1078
comp204850_c0_seq3	356	563	149	0.264654	-1.91782	1.61194e-06	0.000183388	Down	1917	gi|831273547|ref|XP_012680341.1|PREDICTED: dehydrodolichyl diphosphate syntase complex subunit DHDDS [Clupea harengus]	0	sp|Q86SQ9|DHDDS_HUMAN	2e-151	Dehydrodolichyl diphosphate synthase OS=Homo sapiens GN=DHDDS PE=1 SV=3	KOG1602	4e-149	Cis-prenyltransferase	ko00900	Terpenoid backbone biosynthesis	1	K11778	DHDDS, RER2, SRT1	ditrans,polycis-polyprenyl diphosphate synthase	GO:0005789;GO:0016765;GO:0044267;GO:0006488;GO:0006489;GO:0043687;GO:0018279	endoplasmic reticulum membrane|transferase activity, transferring alkyl or aryl (other than methyl) groups|cellular protein metabolic process|dolichol-linked oligosaccharide biosynthetic process|dolichyl diphosphate biosynthetic process|post-translational protein modification|protein N-linked glycosylation via asparagine
comp204953_c0_seq8	49	84	14	0.166667	-2.58496	3.02448e-06	0.00034409	Down	860
comp204961_c0_seq1	302	600	4	0.00666667	-7.22882	6.09081e-14	6.92941e-12	Down	2394	gi|831321818|ref|XP_012693803.1|PREDICTED: cytochrome P450 2M1-like [Clupea harengus]	0	sp|Q92088|CP2M1_ONCMY	0	Cytochrome P450 2M1 OS=Oncorhynchus mykiss GN=cyp2m1 PE=1 SV=1	KOG0156	2e-124	Cytochrome P450 CYP2 subfamily							GO:0005789;GO:0016020;GO:0070330;GO:0020037;GO:0005506;GO:0048252;GO:0002933	endoplasmic reticulum membrane|membrane|aromatase activity|heme binding|iron ion binding|lauric acid metabolic process|lipid hydroxylation
comp205006_c0_seq1	16	0	32	Inf	Inf	9.96143e-07	0.00011333	Up	1122
comp205048_c3_seq7	36393	6437	66349	10.3074	3.36561	1.33696e-06	0.000156075	Up	3127	gi|831288598|ref|XP_012675706.1|PREDICTED: collagenase 3-like [Clupea harengus]	0	sp|O62806|MMP13_RABIT	2e-146	Collagenase 3 OS=Oryctolagus cuniculus GN=MMP13 PE=2 SV=1	KOG1565	3e-143	Gelatinase A and related matrix metalloproteases							GO:0005578;GO:0005509;GO:0005518;GO:0004222;GO:0008270;GO:0060349;GO:0030574;GO:0022617	proteinaceous extracellular matrix|calcium ion binding|collagen binding|metalloendopeptidase activity|zinc ion binding|bone morphogenesis|collagen catabolic process|extracellular matrix disassembly
comp205068_c0_seq3	68.5	137	0	0	#NAME?	2.38421e-10	2.71248e-08	Down	799
comp205071_c0_seq3	170	48	292	6.08333	2.60486	4.40521e-07	5.01174e-05	Up	889	gi|6815047|dbj|BAA82369.2|elastase 3 precursor [Paralichthys olivaceus]	1.02436e-162	sp|P08217|CEL2A_HUMAN	8e-126	Chymotrypsin-like elastase family member 2A OS=Homo sapiens GN=CELA2A PE=1 SV=1	KOG3627	2e-126	Trypsin							GO:0005615;GO:0036457;GO:0017171;GO:0004252;GO:0006508	extracellular space|keratohyalin granule|serine hydrolase activity|serine-type endopeptidase activity|proteolysis
comp205081_c0_seq11	64.5	113	16	0.141593	-2.82018	1.25997e-06	0.000143345	Down	739
comp205089_c0_seq1	484	225	743	3.30222	1.72344	2.47838e-06	0.000281962	Up	3235	gi|831273994|ref|XP_012682821.1|PREDICTED: proline-rich extensin-like protein EPR1 [Clupea harengus]	5.35446e-30
comp205135_c0_seq2	19	36	2	0.0555556	-4.16993	2.9964e-06	0.000340896	Down	1643	gi|831323735|ref|XP_012694854.1|PREDICTED: dimethylaniline monooxygenase [N-oxide-forming] 2-like [Clupea harengus]	0	sp|Q8K2I3|FMO2_MOUSE	2e-134	Dimethylaniline monooxygenase [N-oxide-forming] 2 OS=Mus musculus GN=Fmo2 PE=1 SV=3	KOG1399	5e-127	Flavin-containing monooxygenase	ko00982	Drug metabolism - cytochrome P450	1	K00485	FMO	dimethylaniline monooxygenase (N-oxide forming)	GO:0005789;GO:0016021;GO:0016020;GO:0050660;GO:0004497;GO:0004499;GO:0050661;GO:0017144;GO:0006739;GO:0070995;GO:0006082;GO:0055114;GO:0072592;GO:0009404;GO:0006805	endoplasmic reticulum membrane|integral component of membrane|membrane|flavin adenine dinucleotide binding|monooxygenase activity|N,N-dimethylaniline monooxygenase activity|NADP binding|drug metabolic process|NADP metabolic process|NADPH oxidation|organic acid metabolic process|oxidation-reduction process|oxygen metabolic process|toxin metabolic process|xenobiotic metabolic process
comp205164_c0_seq3	17	33	1	0.030303	-5.04439	2.2356e-06	0.00025434	Down	1494	gi|597768778|ref|XP_007248214.1|PREDICTED: uncharacterized protein LOC103023062 [Astyanax mexicanus]	1.55265e-39
comp205180_c2_seq1	41.5	0	83	Inf	Inf	9.41585e-09	1.07123e-06	Up	310
comp205183_c0_seq1	89.5	151	28	0.18543	-2.43105	1.6195e-06	0.000184247	Down	1458
comp205200_c0_seq2	3266.5	6526	7	0.00107263	-9.86463	2.88746e-19	3.37078e-17	Down	1465	gi|831272380|ref|XP_012674084.1|PREDICTED: haptoglobin-like [Clupea harengus]	3.5485e-129	sp|B6E141|HPT_CAPIB	9e-26	Haptoglobin OS=Capra ibex GN=HP PE=2 SV=1	KOG3627	3e-23	Trypsin							GO:0005615;GO:0016209;GO:0006953;GO:0042742;GO:0002376	extracellular space|antioxidant activity|acute-phase response|defense response to bacterium|immune system process
comp205211_c0_seq1	315	485	145	0.298969	-1.74193	2.77222e-06	0.000315391	Down	1073	gi|831325000|ref|XP_012695548.1|PREDICTED: transmembrane protein 263 [Clupea harengus]	5.77363e-21	sp|Q7T352|TM263_DANRE	4e-18											GO:0016021	integral component of membrane
comp205221_c0_seq1	20	0	40	Inf	Inf	4.37858e-07	4.98144e-05	Up	484
comp205239_c0_seq1	23.5	3	44	14.6667	3.87447	2.43382e-06	0.000276891	Up	2039	gi|929273289|ref|XP_014013318.1|PREDICTED: uncharacterized protein LOC106578716 [Salmo salar]	1.26353e-46				KOG0017	4e-08	FOG: Transposon-encoded proteins with TYA, reverse transcriptase, integrase domains in various combinations
comp205263_c0_seq5	57	96	18	0.1875	-2.41504	3.19079e-06	0.000363011	Down	2002	gi|831280865|ref|XP_012671488.1|PREDICTED: tripartite motif-containing protein 55-like	4.39429e-156	sp|Q5PQN5|TRI55_RAT	2e-110	Tripartite motif-containing protein 55 OS=Rattus norvegicus GN=Trim55 PE=2 SV=1	KOG2177	6e-110	Predicted E3 ubiquitin ligase							GO:0005737;GO:0005634;GO:0008270	cytoplasm|nucleus|zinc ion binding
comp205282_c0_seq14	83	166	0	0	#NAME?	4.80923e-11	5.47138e-09	Down	1539	gi|597750969|ref|XP_007237388.1|PREDICTED: alpha-N-acetylgalactosaminide alpha-2	2.60635e-134	sp|Q92184|SIA7B_CHICK	2e-121	Alpha-N-acetylgalactosaminide alpha-2,6-sialyltransferase 2 OS=Gallus gallus GN=ST6GALNAC2 PE=2 SV=1	KOG2692	3e-117	Sialyltransferase							GO:0000139;GO:0030173;GO:0008373;GO:0001574;GO:0016266;GO:0009311;GO:0043687;GO:0018279;GO:0097503	Golgi membrane|integral component of Golgi membrane|sialyltransferase activity|ganglioside biosynthetic process|O-glycan processing|oligosaccharide metabolic process|post-translational protein modification|protein N-linked glycosylation via asparagine|sialylation
comp205294_c0_seq2	18.5	37	0	0	#NAME?	5.9378e-07	6.75534e-05	Down	791
comp205355_c1_seq2	27.5	50	5	0.1	-3.32193	3.08513e-06	0.00035099	Down	574
comp205400_c1_seq3	1030.5	1664	397	0.238582	-2.06744	7.99165e-07	8.24437e-05	Down	2684	gi|831273468|ref|XP_012679875.1|PREDICTED: phytanoyl-CoA dioxygenase	1.85053e-128	sp|P57093|PAHX_RAT	8e-107	Phytanoyl-CoA dioxygenase, peroxisomal OS=Rattus norvegicus GN=Phyh PE=1 SV=2	KOG3290	3e-107	Peroxisomal phytanoyl-CoA hydroxylase	ko04146	Peroxisome	1	K00477	PHYH	phytanoyl-CoA hydroxylase	GO:0005739;GO:0005782;GO:0005777;GO:0048037;GO:0031418;GO:0046872;GO:0048244;GO:0001561;GO:0006720;GO:0097089	mitochondrion|peroxisomal matrix|peroxisome|cofactor binding|L-ascorbic acid binding|metal ion binding|phytanoyl-CoA dioxygenase activity|fatty acid alpha-oxidation|isoprenoid metabolic process|methyl-branched fatty acid metabolic process
comp205429_c0_seq5	57	12	102	8.5	3.08746	9.83916e-07	0.000111938	Up	2768	gi|970936894|ref|NP_001305248.1|mitogen-activated protein kinase 10 isoform 1x [Danio rerio]	0	sp|Q61831|MK10_MOUSE	0	Mitogen-activated protein kinase 10 OS=Mus musculus GN=Mapk10 PE=1 SV=2	KOG0665	0	Jun-N-terminal kinase (JNK)	ko04510;ko04010;ko04012;ko04014;ko04024;ko04068;ko04071;ko04310;ko04391;ko04668;ko04141;ko05200;ko05210;ko05212;ko05231;ko04930;ko04931;ko04932;ko04933;ko05120;ko05131;ko05132;ko05133;ko05142;ko05145;ko05152;ko05160;ko05161;ko05164;ko05168;ko05169;ko04212;ko04380;ko04910;ko04912;ko04914;ko04917;ko04920;ko04620;ko04621;ko04622;ko04664;ko04722;ko04723;ko04728;ko04750	Focal adhesion|MAPK signaling pathway|ErbB signaling pathway|Ras signaling pathway|cAMP signaling pathway|FoxO signaling pathway|Sphingolipid signaling pathway|Wnt signaling pathway|Hippo signaling pathway -fly|TNF signaling pathway|Protein processing in endoplasmic reticulum|Pathways in cancer|Colorectal cancer|Pancreatic cancer|Choline metabolism in cancer|Type II diabetes mellitus|Insulin resi…	46	K04440	JNK	c-Jun N-terminal kinase	GO:0005737;GO:0005739;GO:0097481;GO:0005634;GO:0005886;GO:0005524;GO:0004705;GO:0007254;GO:0007258;GO:0045475;GO:0006468;GO:0042752;GO:0009416	cytoplasm|mitochondrion|neuronal postsynaptic density|nucleus|plasma membrane|ATP binding|JUN kinase activity|JNK cascade|JUN phosphorylation|locomotor rhythm|protein phosphorylation|regulation of circadian rhythm|response to light stimulus
comp205462_c1_seq8	408.5	53	764	14.4151	3.84951	1.8917e-09	2.15216e-07	Up	1324	gi|326885736|gb|AEA08615.1|trypsinogen H2_1g [Dissostichus mawsoni]	4.97091e-123	sp|P35031|TRY1_SALSA	6e-121	Trypsin-1 OS=Salmo salar PE=1 SV=1	KOG3627	5e-88	Trypsin	ko04080;ko05164;ko04972;ko04974	Neuroactive ligand-receptor interaction|Influenza A|Pancreatic secretion|Protein digestion and absorption	4	K01312	PRSS	trypsin	GO:0005615;GO:0046872;GO:0004252;GO:0007586	extracellular space|metal ion binding|serine-type endopeptidase activity|digestion
comp205525_c0_seq1	94.5	168	21	0.125	-3	4.1679e-07	4.74175e-05	Down	1181
comp205538_c0_seq2	75	132	18	0.136364	-2.87447	8.54149e-07	9.71752e-05	Down	2510	gi|831299753|ref|XP_012681800.1|PREDICTED: deoxyribodipyrimidine photo-lyase-like [Clupea harengus]	0	sp|P34205|PHR_CARAU	0	Deoxyribodipyrimidine photo-lyase OS=Carassius auratus GN=phr PE=2 SV=1	KOG0133	7e-157	Deoxyribodipyrimidine photolyase/cryptochrome							GO:0003904;GO:0003677;GO:0006281;GO:0018298	deoxyribodipyrimidine photo-lyase activity|DNA binding|DNA repair|protein-chromophore linkage
comp205577_c0_seq4	14.5	0	29	Inf	Inf	1.37055e-06	0.000155925	Up	1377
comp205594_c0_seq4	62.5	122	3	0.0245902	-5.34577	1.54152e-08	1.75376e-06	Down	813
comp205643_c0_seq5	26.5	51	2	0.0392157	-4.67243	8.81235e-07	0.000100257	Down	1049
comp205703_c1_seq2	908	1571	245	0.155952	-2.68083	9.87871e-08	1.02209e-05	Down	1012
comp205712_c1_seq2	193.5	354	33	0.0932203	-3.42321	3.17411e-08	3.61113e-06	Down	1004
comp205712_c2_seq1	25.5	47	4	0.0851064	-3.55459	2.79611e-06	0.000318109	Down	356
comp205718_c1_seq2	19.5	38	1	0.0263158	-5.24793	1.41346e-06	0.000160807	Down	830	gi|831321418|ref|XP_012693582.1|PREDICTED: estrogen receptor [Clupea harengus]	1.30007e-105	sp|P57717|ESR1_DANRE	2e-99	Estrogen receptor OS=Danio rerio GN=esr1 PE=2 SV=2	KOG3575	6e-74	FOG: Hormone receptors	ko05205;ko04915;ko04917;ko04919;ko04961	Proteoglycans in cancer|Estrogen signaling pathway|Prolactin signaling pathway|Thyroid hormone signaling pathway|Endocrine and other factor-regulated calcium reabsorption	5	K08550	NR3A1, ESR1	estrogen receptor alpha	GO:0005634;GO:0030284;GO:0043565;GO:0005496;GO:0003700;GO:0008270;GO:0006351	nucleus|estrogen receptor activity|sequence-specific DNA binding|steroid binding|transcription factor activity, sequence-specific DNA binding|zinc ion binding|transcription, DNA-templated
comp205735_c0_seq7	68.5	117	20	0.17094	-2.54844	1.9041e-06	0.000216626	Down	2399	gi|831313796|ref|XP_012689439.1|PREDICTED: secreted frizzled-related protein 3 isoform X2 [Clupea harengus]	7.06685e-96	sp|Q95117|SFRP3_BOVIN	1e-73	Secreted frizzled-related protein 3 OS=Bos taurus GN=FRZB PE=1 SV=1	KOG3577	4e-73	Smoothened and related G-protein-coupled receptors	ko04310	Wnt signaling pathway	1	K02185	SFRP4	secreted frizzled-related protein 4	GO:0005615;GO:0017147;GO:0060070;GO:0090103;GO:0060029;GO:0090090;GO:0061037;GO:0010721;GO:0030308;GO:0008285;GO:0070367;GO:0030178;GO:0014033;GO:0035567;GO:0043065;GO:0045600;GO:0061053	extracellular space|Wnt-protein binding|canonical Wnt signaling pathway|cochlea morphogenesis|convergent extension involved in organogenesis|negative regulation of canonical Wnt signaling pathway|negative regulation of cartilage development|negative regulation of cell development|negative regulation of cell growth|negative regulation of cell proliferation|negative regulation of hepatocyte differe…
comp205745_c0_seq3	247.5	401	94	0.234414	-2.09287	1.24037e-06	0.000141115	Down	843
comp205776_c0_seq3	501.5	967	36	0.0372285	-4.74745	4.12919e-11	4.27221e-09	Down	2384	gi|831314626|ref|XP_012689889.1|PREDICTED: solute carrier family 25 member 48 [Clupea harengus]	1.5274e-10	sp|Q6DHS9|S2548_DANRE	6e-10	Solute carrier family 25 member 48 OS=Danio rerio GN=slc25a48 PE=2 SV=1										GO:0016021;GO:0005743;GO:0055085	integral component of membrane|mitochondrial inner membrane|transmembrane transport
comp205799_c0_seq3	695.5	1072	319	0.297575	-1.74868	2.15257e-06	0.000222712	Down	2789	gi|831302462|ref|XP_012683282.1|PREDICTED: desmoglein-2-like	0	sp|O55111|DSG2_MOUSE	8e-83	Desmoglein-2 OS=Mus musculus GN=Dsg2 PE=1 SV=3	KOG3594	6e-81	FOG: Cadherin repeats	ko05412	Arrhythmogenic right ventricular cardiomyopathy (ARVC)	1	K07597	DSG2	desmoglein 2	GO:0016324;GO:0009986;GO:0030057;GO:0070062;GO:0016021;GO:0014704;GO:0016328;GO:0005886;GO:0005509;GO:0050839;GO:0086073;GO:0007155;GO:0002934;GO:0007156;GO:0060135;GO:0003165;GO:0086091;GO:0098911;GO:0032570	apical plasma membrane|cell surface|desmosome|extracellular exosome|integral component of membrane|intercalated disc|lateral plasma membrane|plasma membrane|calcium ion binding|cell adhesion molecule binding|bundle of His cell-Purkinje myocyte adhesion involved in cell communication|cell adhesion|desmosome organization|homophilic cell adhesion via plasma membrane adhesion molecules|maternal proce…
comp205799_c1_seq1	1198.5	1847	550	0.29778	-1.74768	2.12686e-06	0.000219412	Down	2209	gi|831273634|ref|XP_012680862.1|PREDICTED: desmoglein-1-like	1.63479e-127	sp|Q14126|DSG2_HUMAN	1e-12	Desmoglein-2 OS=Homo sapiens GN=DSG2 PE=1 SV=2	KOG3594	2e-13	FOG: Cadherin repeats	ko05412	Arrhythmogenic right ventricular cardiomyopathy (ARVC)	1	K07597	DSG2	desmoglein 2
comp205821_c3_seq1	333	585	81	0.138462	-2.85244	9.01876e-08	1.02605e-05	Down	1477
comp205837_c0_seq1	43.5	4	83	20.75	4.37504	2.60222e-07	2.9605e-05	Up	1202	gi|831320710|ref|XP_012693196.1|PREDICTED: stanniocalcin-2-like [Clupea harengus]	5.54812e-170	sp|O97561|STC2_MACNE	7e-93	Stanniocalcin-2 OS=Macaca nemestrina GN=STC2 PE=2 SV=1										GO:0005576	extracellular region
comp205866_c0_seq3	26	0	52	Inf	Inf	1.35498e-07	1.54154e-05	Up	2757	gi|808856474|gb|KKF09339.1|RNA-directed DNA polymerase from mobile element jockey [Larimichthys crocea]	9.96474e-28
comp205891_c1_seq1	19.5	0	39	Inf	Inf	4.84427e-07	5.51124e-05	Up	1328
comp205904_c0_seq4	24	48	0	0	#NAME?	1.98624e-07	2.25971e-05	Down	1048
comp205947_c0_seq1	30	60	0	0	#NAME?	6.47739e-08	7.36922e-06	Down	1542
comp205959_c0_seq1	11.5	0	23	Inf	Inf	2.75813e-06	0.000313787	Up	335
comp205976_c1_seq1	209	406	12	0.0295567	-5.08037	1.40194e-10	1.59496e-08	Down	478
comp205976_c2_seq1	441.5	681	202	0.296623	-1.7533	2.34471e-06	0.000266754	Down	3882	gi|808868353|gb|KKF18689.1|Homeobox protein engrailed-2-B [Larimichthys crocea]	2.55494e-39	sp|P52730|HME2B_XENLA	2e-38	Homeobox protein engrailed-2-B OS=Xenopus laevis GN=en2-b PE=2 SV=1	KOG0493	5e-37	Transcription factor Engrailed, contains HOX domain							GO:0005634;GO:0043565;GO:0007275;GO:0006355	nucleus|sequence-specific DNA binding|multicellular organismal development|regulation of transcription, DNA-templated
comp205995_c0_seq1	328.5	554	103	0.185921	-2.42724	3.67202e-07	4.17759e-05	Down	844
comp206028_c0_seq2	177.5	26	329	12.6538	3.6615	1.83659e-08	2.08946e-06	Up	2407	gi|831302938|ref|XP_012683541.1|PREDICTED: uncharacterized protein LOC105900730 [Clupea harengus]	7.08148e-168	sp|Q502W6|VWA3B_HUMAN	9e-15	von Willebrand factor A domain-containing protein 3B OS=Homo sapiens GN=VWA3B PE=2 SV=3
comp206072_c0_seq3	11.5	23	0	0	#NAME?	2.75813e-06	0.000313787	Down	2152
comp206168_c2_seq1	1689.5	2621	758	0.289203	-1.78985	1.97156e-06	0.000230157	Down	1608	gi|831306201|ref|XP_012685316.1|PREDICTED: protein phosphatase 1 regulatory subunit 3C-B-like [Clupea harengus]	1.5099e-123	sp|Q6P950|PR3CB_DANRE	1e-80	Protein phosphatase 1 regulatory subunit 3C-B OS=Danio rerio GN=ppp1r3cb PE=2 SV=1	KOG3986	4e-69	Protein phosphatase, regulatory subunit PPP1R3C/D	ko04931;ko04910	Insulin resistance|Insulin signaling pathway	2	K07189	PPP1R3	protein phosphatase 1 regulatory subunit 3A/B/C/D/E	GO:0019888;GO:0005977	protein phosphatase regulator activity|glycogen metabolic process
comp206213_c0_seq1	108.5	192	25	0.130208	-2.94111	3.70715e-07	4.21756e-05	Down	1544
comp206245_c0_seq2	50.5	6	95	15.8333	3.98489	2.9019e-07	3.30145e-05	Up	1129
comp206249_c2_seq3	168.5	18	319	17.7222	4.14749	4.8473e-09	5.51469e-07	Up	2152	gi|831272059|ref|XP_012672315.1|PREDICTED: cytosolic purine 5-nucleotidase-like [Clupea harengus]	0	sp|Q5ZIZ4|5NTC_CHICK	0	Cytosolic purine 5'-nucleotidase OS=Gallus gallus GN=NT5C2 PE=2 SV=1	KOG2469	0	IMP-GMP specific 5'-nucleotidase	ko00760;ko00230;ko00240	Nicotinate and nicotinamide metabolism|Purine metabolism|Pyrimidine metabolism	3	K01081	E3.1.3.5	5'-nucleotidase	GO:0005737;GO:0008253;GO:0046872;GO:0000166;GO:0055086;GO:0009117;GO:0006144;GO:0044281;GO:0034418	cytoplasm|5'-nucleotidase activity|metal ion binding|nucleotide binding|nucleobase-containing small molecule metabolic process|nucleotide metabolic process|purine nucleobase metabolic process|small molecule metabolic process|urate biosynthetic process
comp206302_c0_seq1	49.5	99	0	0	#NAME?	2.83973e-09	3.23072e-07	Down	727	gi|831514285|ref|XP_012715194.1|PREDICTED: uncharacterized protein LOC105923806 [Fundulus heteroclitus]	6.49252e-16
comp206302_c1_seq1	119	238	0	0	#NAME?	2.01668e-12	2.29434e-10	Down	1891	gi|688619431|ref|XP_009301204.1|PREDICTED: uncharacterized protein LOC101886293 [Danio rerio]	2.71105e-33
comp206364_c0_seq1	52.5	94	11	0.117021	-3.09516	1.15263e-06	0.000131133	Down	1371	gi|642074354|emb|CDQ87752.1|unnamed protein product [Oncorhynchus mykiss]	2.4518e-12
comp206374_c0_seq2	18.5	0	37	Inf	Inf	5.9378e-07	6.75534e-05	Up	1098	gi|831324758|ref|XP_012695417.1|PREDICTED: syncoilin [Clupea harengus]	1.10142e-14
comp206411_c0_seq8	322.5	642	3	0.0046729	-7.74147	1.28551e-14	1.4625e-12	Down	5631	gi|961985966|ref|XP_014872409.1|PREDICTED: uncharacterized protein LOC106936107 isoform X1 [Poecilia latipinna] gi|961985970|ref|XP_014872410.1| PREDICTED: uncharacterized protein LOC106936107 isoform X1 [Poecilia latipinna] gi|961985974|ref|XP_014872411.1| PREDICTED: uncharacterized protein LOC106936107 isoform X1 [Poecilia latipinna]	0
comp206462_c0_seq3	322	4	640	160	7.32193	3.37772e-14	3.84277e-12	Up	1210	gi|928077915|ref|XP_013888979.1|PREDICTED: uncharacterized protein LOC106536312 [Austrofundulus limnaeus]	2.01844e-75
comp206483_c0_seq1	67.5	22	113	5.13636	2.36075	2.76631e-06	0.000314718	Up	799
comp206491_c1_seq3	26	1	51	51	5.67243	4.46364e-07	5.07821e-05	Up	1520	gi|831297761|ref|XP_012680720.1|PREDICTED: rootletin [Clupea harengus]	8.91885e-115	sp|Q5TZA2|CROCC_HUMAN	1e-46	Rootletin OS=Homo sapiens GN=CROCC PE=1 SV=1										GO:0015629;GO:0005814;GO:0005813;GO:0035253;GO:0005737;GO:0070062;GO:0001917;GO:0005886;GO:0019894;GO:0005198;GO:0007049;GO:0030030;GO:0010457;GO:0051297;GO:0032053;GO:0010669;GO:0051656;GO:0045494;GO:0008104;GO:0033365	actin cytoskeleton|centriole|centrosome|ciliary rootlet|cytoplasm|extracellular exosome|photoreceptor inner segment|plasma membrane|kinesin binding|structural molecule activity|cell cycle|cell projection organization|centriole-centriole cohesion|centrosome organization|ciliary basal body organization|epithelial structure maintenance|establishment of organelle localization|photoreceptor cell maint…
comp206585_c1_seq15	898	1491	305	0.204561	-2.2894	3.87762e-07	4.01192e-05	Down	2312	gi|831321305|ref|XP_012693520.1|PREDICTED: hepatocyte nuclear factor 3-beta [Clupea harengus]	0	sp|O42097|FOXA2_ORYLA	0	Hepatocyte nuclear factor 3-beta OS=Oryzias latipes GN=foxa2 PE=2 SV=1	KOG3563	5e-135	Forkhead/HNF-3-related transcription factor	ko04950;ko04212;ko04213	Maturity onset diabetes of the young|Longevity regulating pathway - worm|Longevity regulating pathway - multiple species	3	K08035	FOXA2, HNF3B	forkhead box protein A2, hepatocyte nuclear factor 3-beta	GO:0005634;GO:0043565;GO:0003700;GO:0006351	nucleus|sequence-specific DNA binding|transcription factor activity, sequence-specific DNA binding|transcription, DNA-templated
comp206602_c0_seq2	55	0	110	Inf	Inf	1.31917e-09	1.50079e-07	Up	847
comp206611_c0_seq1	1029	1739	319	0.183439	-2.44663	2.26091e-07	2.33241e-05	Down	3004	gi|831306641|ref|XP_012685552.1|PREDICTED: tubulin polyglutamylase complex subunit 2 isoform X2 [Clupea harengus]	2.43288e-25	sp|Q68CL5|TPGS2_HUMAN	1e-18	Tubulin polyglutamylase complex subunit 2 OS=Homo sapiens GN=TPGS2 PE=2 SV=2										GO:0005737;GO:0005874	cytoplasm|microtubule
comp206657_c0_seq4	512	824	200	0.242718	-2.04264	9.55965e-07	9.89075e-05	Down	3253	gi|831325774|ref|XP_012695977.1|PREDICTED: transcription factor Sp5 [Clupea harengus]	0	sp|Q9JHX2|SP5_MOUSE	7e-121	Transcription factor Sp5 OS=Mus musculus GN=Sp5 PE=2 SV=1	KOG1721	7e-51	FOG: Zn-finger							GO:0005634;GO:0003677;GO:0046872;GO:0000977;GO:0043565;GO:0060349;GO:0071407;GO:0036342;GO:0006355;GO:0006351	nucleus|DNA binding|metal ion binding|RNA polymerase II regulatory region sequence-specific DNA binding|sequence-specific DNA binding|bone morphogenesis|cellular response to organic cyclic compound|post-anal tail morphogenesis|regulation of transcription, DNA-templated|transcription, DNA-templated
comp206657_c2_seq1	472.5	764	181	0.236911	-2.07758	8.83961e-07	9.14578e-05	Down	1651	gi|831272840|ref|XP_012676647.1|PREDICTED: Krueppel-like factor 10 [Clupea harengus]	2.50172e-142	sp|Q13118|KLF10_HUMAN	1e-66	Krueppel-like factor 10 OS=Homo sapiens GN=KLF10 PE=1 SV=1	KOG1721	3e-67	FOG: Zn-finger							GO:0005634;GO:0001046;GO:0046872;GO:0003700;GO:0030282;GO:0008283;GO:0007267;GO:1901653;GO:0009267;GO:0007623;GO:0008285;GO:0000122;GO:0045892;GO:0045672;GO:0042752;GO:0001501;GO:0035019;GO:0006351;GO:0007179	nucleus|core promoter sequence-specific DNA binding|metal ion binding|transcription factor activity, sequence-specific DNA binding|bone mineralization|cell proliferation|cell-cell signaling|cellular response to peptide|cellular response to starvation|circadian rhythm|negative regulation of cell proliferation|negative regulation of transcription from RNA polymerase II promoter|negative regulation …
comp206678_c0_seq1	480.5	818	143	0.174817	-2.51609	2.12136e-07	2.19484e-05	Down	2694
comp206682_c0_seq6	26	50	2	0.04	-4.64386	9.54202e-07	0.000108558	Down	948	gi|929235591|ref|XP_013993599.1|PREDICTED: roundabout homolog 1-like isoform X4 [Salmo salar]	2.30382e-19	sp|O89026|ROBO1_MOUSE	2e-15	Roundabout homolog 1 OS=Mus musculus GN=Robo1 PE=1 SV=1	KOG4222	3e-16	Axon guidance receptor Dscam	ko04360	Axon guidance	1	K06753	ROBO1	roundabout, axon guidance receptor 1	GO:0030673;GO:0009986;GO:0005737;GO:0016021;GO:0005886;GO:0042802;GO:0030275;GO:0006919;GO:0007411;GO:0016199;GO:0002042;GO:0021836;GO:0007156;GO:0060763;GO:0008285;GO:0070100;GO:0033600;GO:0050925;GO:0021891;GO:0050772;GO:0035385	axolemma|cell surface|cytoplasm|integral component of membrane|plasma membrane|identical protein binding|LRR domain binding|activation of cysteine-type endopeptidase activity involved in apoptotic process|axon guidance|axon midline choice point recognition|cell migration involved in sprouting angiogenesis|chemorepulsion involved in postnatal olfactory bulb interneuron migration|homophilic cell ad…
comp206708_c0_seq3	150	60	240	4	2	2.40291e-06	0.000273375	Up	1085
comp206793_c0_seq2	403.5	177	630	3.55932	1.8316	1.94526e-06	0.000221309	Up	1604	gi|831275397|ref|XP_012690736.1|PREDICTED: uncharacterized protein KIAA0754-like [Clupea harengus]	5.14831e-06
comp206809_c0_seq1	206.5	347	66	0.190202	-2.3944	6.28659e-07	7.15215e-05	Down	1373
comp206822_c0_seq1	13.5	0	27	Inf	Inf	1.71196e-06	0.000194767	Up	1379
comp206833_c1_seq1	17.5	35	0	0	#NAME?	7.29119e-07	8.29506e-05	Down	1190
comp206844_c0_seq1	11.5	0	23	Inf	Inf	2.75813e-06	0.000313787	Up	1152
comp206871_c0_seq4	76	152	0	0	#NAME?	1.01288e-10	1.15233e-08	Down	1709	gi|317419272|emb|CBN81309.1|Transposable element Tcb1 transposase [Dicentrarchus labrax]	0	sp|P35072|TCB1_CAEBR	9e-55	Transposable element Tcb1 transposase OS=Caenorhabditis briggsae PE=3 SV=1										GO:0005634;GO:0003677;GO:0015074;GO:0006313	nucleus|DNA binding|DNA integration|transposition, DNA-mediated
comp206967_c6_seq4	16	0	32	Inf	Inf	9.96143e-07	0.00011333	Up	2056
comp206967_c9_seq2	15	0	30	Inf	Inf	1.23055e-06	0.000139997	Up	1274	gi|831285112|ref|XP_012673811.1|PREDICTED: cytosolic carboxypeptidase 4 [Clupea harengus]	4.50121e-170	sp|Q4U2V3|CBPC1_DANRE	4e-87	Cytosolic carboxypeptidase 1 OS=Danio rerio GN=agtpbp1 PE=2 SV=1	KOG3641	9e-71	Zinc carboxypeptidase							GO:0005737;GO:0005829;GO:0005739;GO:0005634;GO:0004181;GO:0015631;GO:0008270;GO:0035609;GO:0021702;GO:0001754;GO:0007005;GO:0050905;GO:0021772;GO:0035610	cytoplasm|cytosol|mitochondrion|nucleus|metallocarboxypeptidase activity|tubulin binding|zinc ion binding|C-terminal protein deglutamylation|cerebellar Purkinje cell differentiation|eye photoreceptor cell differentiation|mitochondrion organization|neuromuscular process|olfactory bulb development|protein side chain deglutamylation
comp206968_c1_seq1	248	79	417	5.27848	2.40012	5.12758e-07	5.83357e-05	Up	1622
comp206982_c3_seq29	11	22	0	0	#NAME?	3.11879e-06	0.00035482	Down	7465	gi|688552663|ref|XP_009299338.1|PREDICTED: uncharacterized protein LOC103911013 [Danio rerio]	0				KOG0017	1e-43	FOG: Transposon-encoded proteins with TYA, reverse transcriptase, integrase domains in various combinations
comp206992_c0_seq1	13	0	26	Inf	Inf	1.92207e-06	0.000218671	Up	718
comp207006_c0_seq1	103.5	191	16	0.0837696	-3.57743	8.58519e-08	9.76723e-06	Down	1023
comp207047_c0_seq1	97	192	2	0.0104167	-6.58496	2.30391e-10	2.62112e-08	Down	659
comp207115_c0_seq1	270	87	453	5.2069	2.38042	5.01993e-07	5.71109e-05	Up	1590
comp207175_c0_seq2	44.5	87	2	0.0229885	-5.44294	6.35182e-08	7.22636e-06	Down	1807	gi|831286960|ref|XP_012674816.1|PREDICTED: hepatic triacylglycerol lipase [Clupea harengus]	3.00178e-129	sp|Q3SZ79|LIPC_BOVIN	3e-73	Hepatic triacylglycerol lipase OS=Bos taurus GN=LIPC PE=2 SV=1				ko00561	Glycerolipid metabolism	1	K01046	E3.1.1.3	triacylglycerol lipase	GO:0034364;GO:0008201;GO:0004806;GO:0016042	high-density lipoprotein particle|heparin binding|triglyceride lipase activity|lipid catabolic process
comp207254_c0_seq1	11	0	22	Inf	Inf	3.11879e-06	0.00035482	Up	339
comp207262_c0_seq2	35.5	67	4	0.0597015	-4.06609	7.17934e-07	8.16782e-05	Down	3203	gi|831296402|ref|XP_012679989.1|PREDICTED: lumican [Clupea harengus]	0	sp|Q9DE67|LUM_COTJA	2e-118	Lumican OS=Coturnix coturnix japonica GN=LUM PE=2 SV=1	KOG0619	1e-107	FOG: Leucine rich repeat	ko05205	Proteoglycans in cancer	1	K08122	LUM	lumican	GO:0005578	proteinaceous extracellular matrix
comp207316_c0_seq1	14.5	29	0	0	#NAME?	1.37055e-06	0.000155925	Down	3607	gi|688594732|ref|XP_689138.7|PREDICTED: phospholipase B1	0	sp|Q06HQ7|PLB1_MONDO	0	Phospholipase B1, membrane-associated OS=Monodelphis domestica GN=PLB1 PE=2 SV=1	KOG3670	2e-93	Phospholipase	ko00564;ko00565;ko00590;ko00591;ko00592;ko04977	Glycerophospholipid metabolism|Ether lipid metabolism|Arachidonic acid metabolism|Linoleic acid metabolism|alpha-Linolenic acid metabolism|Vitamin digestion and absorption	6	K14621	PLB1, PLB	phospholipase B1, membrane-associated	GO:0016324;GO:0016021;GO:0004622;GO:0004623;GO:0016042	apical plasma membrane|integral component of membrane|lysophospholipase activity|phospholipase A2 activity|lipid catabolic process
comp207322_c0_seq2	264.5	499	30	0.0601202	-4.05601	2.00653e-09	2.2828e-07	Down	981
comp207363_c0_seq3	112	34	190	5.58824	2.48239	1.06097e-06	0.000120704	Up	1423	gi|831296921|ref|XP_012680269.1|PREDICTED: poly(U)-specific endoribonuclease-like [Clupea harengus]	0	sp|Q9PTU6|ENDOU_PAROL	0	Poly(U)-specific endoribonuclease OS=Paralichthys olivaceus GN=endou PE=2 SV=1	KOG2849	3e-125	Placental protein 11							GO:0005576;GO:0004521;GO:0046872;GO:0030247;GO:0003723;GO:0005044;GO:0006955;GO:0090502	extracellular region|endoribonuclease activity|metal ion binding|polysaccharide binding|RNA binding|scavenger receptor activity|immune response|RNA phosphodiester bond hydrolysis, endonucleolytic
comp207376_c0_seq1	1011.5	1522	501	0.329172	-1.60309	3.18011e-06	0.000329026	Down	1918	gi|831275837|ref|XP_012693154.1|PREDICTED: heparanase [Clupea harengus]	0	sp|Q9Y251|HPSE_HUMAN	2e-166	Heparanase OS=Homo sapiens GN=HPSE PE=1 SV=2				ko05205;ko00531	Proteoglycans in cancer|Glycosaminoglycan degradation	2	K07964	HPSE	heparanase 1	GO:0005576;GO:0043231;GO:0043202;GO:0005765;GO:0005764;GO:0045121;GO:0005654;GO:0005634;GO:0004566;GO:0030305;GO:0046983;GO:0045545;GO:0005975;GO:0007160;GO:0006027;GO:0030203;GO:0030200;GO:0030194;GO:0051798;GO:0033690;GO:0051897;GO:0010575;GO:0006029;GO:0051797;GO:0044281;GO:0061042	extracellular region|intracellular membrane-bounded organelle|lysosomal lumen|lysosomal membrane|lysosome|membrane raft|nucleoplasm|nucleus|beta-glucuronidase activity|heparanase activity|protein dimerization activity|syndecan binding|carbohydrate metabolic process|cell-matrix adhesion|glycosaminoglycan catabolic process|glycosaminoglycan metabolic process|heparan sulfate proteoglycan catabolic p…
comp207444_c0_seq2	19.5	38	1	0.0263158	-5.24793	1.41346e-06	0.000160807	Down	2486	gi|884971122|ref|XP_012994242.1|PREDICTED: intestinal mucin-like protein [Esox lucius]	2.70076e-157	sp|Q80Z19|MUC2_MOUSE	6e-86	Mucin-2 (Fragments) OS=Mus musculus GN=Muc2 PE=1 SV=2	KOG1216	4e-74	von Willebrand factor and related coagulation proteins	ko05110;ko05146	Vibrio cholerae infection|Amoebiasis	2	K10955	MUC2	intestinal mucin-2
comp207459_c0_seq1	911	391	1431	3.65985	1.87178	1.46624e-06	0.000166812	Up	1535	gi|831288165|ref|XP_012675467.1|PREDICTED: putative lysosomal acid lipase/cholesteryl ester hydrolase isoform X2 [Clupea harengus]	0	sp|P38571|LICH_HUMAN	0	Lysosomal acid lipase/cholesteryl ester hydrolase OS=Homo sapiens GN=LIPA PE=1 SV=2	KOG2624	0	Triglyceride lipase-cholesterol esterase	ko04142;ko00100	Lysosome|Steroid biosynthesis	2	K01052	LIPA	lysosomal acid lipase/cholesteryl ester hydrolase	GO:0070062;GO:0005764;GO:0016298;GO:0004771;GO:0000902;GO:0008283;GO:0001816;GO:0048873;GO:0006954;GO:0016042;GO:0030324;GO:0048771	extracellular exosome|lysosome|lipase activity|sterol esterase activity|cell morphogenesis|cell proliferation|cytokine production|homeostasis of number of cells within a tissue|inflammatory response|lipid catabolic process|lung development|tissue remodeling
comp207473_c1_seq1	22.5	45	0	0	#NAME?	2.66121e-07	3.02762e-05	Down	453
comp207485_c0_seq1	18	36	0	0	#NAME?	6.57837e-07	7.4841e-05	Down	1395
comp207518_c8_seq5	72.5	2	143	71.5	6.15987	2.29912e-09	2.61567e-07	Up	1760
comp207539_c0_seq2	51.5	0	103	Inf	Inf	2.13788e-09	2.43224e-07	Up	970
comp207581_c0_seq5	15.5	30	1	0.0333333	-4.90689	2.95582e-06	0.000336279	Down	2045	gi|908559929|ref|XP_013123585.1|PREDICTED: uncharacterized protein LOC100710209 isoform X1 [Oreochromis niloticus]	5.7734e-90
comp207604_c0_seq5	69	18	120	6.66667	2.73697	1.30887e-06	0.000148908	Up	2651	gi|831285412|ref|XP_012673970.1|PREDICTED: solute carrier organic anion transporter family member 2B1-like [Clupea harengus]	0	sp|Q8BXB6|SO2B1_MOUSE	3e-169	Solute carrier organic anion transporter family member 2B1 OS=Mus musculus GN=Slco2b1 PE=1 SV=1	KOG3626	6e-161	Organic anion transporter							GO:0009925;GO:0005887;GO:0015125;GO:0008514;GO:0015347;GO:0098656;GO:0015721;GO:0015711;GO:0043252	basal plasma membrane|integral component of plasma membrane|bile acid transmembrane transporter activity|organic anion transmembrane transporter activity|sodium-independent organic anion transmembrane transporter activity|anion transmembrane transport|bile acid and bile salt transport|organic anion transport|sodium-independent organic anion transport
comp207714_c1_seq1	19	2	36	18	4.16993	2.9964e-06	0.000340896	Up	555
comp207744_c0_seq1	95.5	7	184	26.2857	4.71621	7.66565e-09	8.72109e-07	Up	1174
comp207770_c0_seq5	67.5	12	123	10.25	3.35755	4.04442e-07	4.60127e-05	Up	1884	gi|831308357|ref|XP_012686482.1|PREDICTED: uncharacterized protein KIAA0556 homolog [Clupea harengus]	4.98e-135	sp|O60303|K0556_HUMAN	4e-97	Uncharacterized protein KIAA0556 OS=Homo sapiens GN=KIAA0556 PE=1 SV=4										GO:0005615;GO:0005654;GO:0005634;GO:0005886	extracellular space|nucleoplasm|nucleus|plasma membrane
comp207779_c0_seq2	67	0	134	Inf	Inf	2.85134e-10	3.24393e-08	Up	1845
comp207834_c0_seq2	97.5	37	158	4.27027	2.09433	2.96619e-06	0.000337458	Up	399
comp207869_c0_seq1	29.5	5	54	10.8	3.43296	2.37442e-06	0.000270133	Up	1565	gi|831308737|ref|XP_012686692.1|PREDICTED: cytoskeleton-associated protein 2 [Clupea harengus]	9.65836e-28
comp207901_c0_seq2	81	162	0	0	#NAME?	5.9197e-11	6.73474e-09	Down	1804	gi|831309447|ref|XP_012687082.1|PREDICTED: extracellular serine/threonine protein kinase FAM20C-like [Clupea harengus]	0	sp|Q8IXL6|FA20C_HUMAN	8e-158		KOG3829	1e-120	Uncharacterized conserved protein							GO:0070062;GO:0005615;GO:0005794;GO:0005524;GO:0005509;GO:0030145;GO:0004674;GO:0031214;GO:0097187;GO:0070166;GO:0071895;GO:0036179;GO:0030501;GO:0045669;GO:0006468;GO:0040036;GO:0051174	extracellular exosome|extracellular space|Golgi apparatus|ATP binding|calcium ion binding|manganese ion binding|protein serine/threonine kinase activity|biomineral tissue development|dentinogenesis|enamel mineralization|odontoblast differentiation|osteoclast maturation|positive regulation of bone mineralization|positive regulation of osteoblast differentiation|protein phosphorylation|regulation o…
comp207908_c1_seq1	154	41	267	6.5122	2.70314	3.86372e-07	4.3957e-05	Up	1804	gi|831299486|ref|XP_012681651.1|PREDICTED: cytosolic acyl coenzyme A thioester hydrolase [Clupea harengus]	0	sp|O00154|BACH_HUMAN	0	Cytosolic acyl coenzyme A thioester hydrolase OS=Homo sapiens GN=ACOT7 PE=1 SV=3	KOG2763	0	Acyl-CoA thioesterase	ko00062;ko01040	Fatty acid elongation|Biosynthesis of unsaturated fatty acids	2	K17360	ACOT7	acyl-coenzyme A thioesterase 7	GO:0044297;GO:0005737;GO:0005829;GO:0070062;GO:0005739;GO:0043005;GO:0005654;GO:0052689;GO:0000062;GO:0036042;GO:0016290;GO:0042803;GO:0015937;GO:0009062;GO:0036116;GO:0051792;GO:0036114;GO:1900535	cell body|cytoplasm|cytosol|extracellular exosome|mitochondrion|neuron projection|nucleoplasm|carboxylic ester hydrolase activity|fatty-acyl-CoA binding|long-chain fatty acyl-CoA binding|palmitoyl-CoA hydrolase activity|protein homodimerization activity|coenzyme A biosynthetic process|fatty acid catabolic process|long-chain fatty-acyl-CoA catabolic process|medium-chain fatty acid biosynthetic pro…
comp207965_c2_seq2	619	938	300	0.319829	-1.64463	2.93183e-06	0.000303338	Down	1611	gi|831320331|ref|XP_012692991.1|PREDICTED: pyrroline-5-carboxylate reductase 1	2.04961e-133	sp|Q17QJ7|P5CR2_BOVIN	1e-118	Pyrroline-5-carboxylate reductase 2 OS=Bos taurus GN=PYCR2 PE=2 SV=1	KOG3124	7e-119	Pyrroline-5-carboxylate reductase	ko00330;ko01230	Arginine and proline metabolism|Biosynthesis of amino acids	2	K00286	proC	pyrroline-5-carboxylate reductase	GO:0005737;GO:0004735;GO:0055129	cytoplasm|pyrroline-5-carboxylate reductase activity|L-proline biosynthetic process
comp207971_c1_seq1	123	220	26	0.118182	-3.08092	2.0647e-07	2.34897e-05	Down	2861	gi|698176022|gb|AIT83004.1|macrophage mannose receptor 1	5.97451e-31	sp|P22897|MRC1_HUMAN	3e-14	Macrophage mannose receptor 1 OS=Homo sapiens GN=MRC1 PE=1 SV=1	KOG4297	7e-15	C-type lectin	ko04145;ko05152	Phagosome|Tuberculosis	2	K06560	MRC	mannose receptor, C type
comp207974_c0_seq1	189	351	27	0.0769231	-3.70044	1.40893e-08	1.60292e-06	Down	1050	gi|831285297|ref|XP_012673910.1|PREDICTED: uncharacterized protein LOC105892212 [Clupea harengus]	1.2066e-38
comp207974_c1_seq1	94.5	163	26	0.159509	-2.64829	9.29033e-07	0.000105695	Down	374
comp208007_c0_seq1	85.5	32	139	4.34375	2.11894	3.26066e-06	0.00037096	Up	1002
comp208043_c0_seq13	23	2	44	22	4.45943	1.54804e-06	0.000176118	Up	1121	gi|808870483|gb|KKF20321.1|putative RNA-directed DNA polymerase from transposon X-element [Larimichthys crocea]	3.31176e-65				KOG1075	4e-08	FOG: Reverse transcriptase	ko04540;ko04022;ko04970;ko04923;ko04713;ko04611;ko04730;ko04740	Gap junction|cGMP - PKG signaling pathway|Salivary secretion|Regulation of lipolysis in adipocyte|Circadian entrainment|Platelet activation|Long-term depression|Olfactory transduction	8	K19477	PRKG2	cGMP-dependent protein kinase 2
comp208063_c0_seq1	33.5	65	2	0.0307692	-5.02237	3.00253e-07	3.41593e-05	Down	2014	gi|736170745|ref|XP_010765782.1|PREDICTED: uncharacterized protein LOC104942277 [Notothenia coriiceps]	1.8634e-21
comp208113_c2_seq2	713	294	1132	3.85034	1.94499	1.1986e-06	0.000136362	Up	2368	gi|966656659|gb|KTF91513.1|hypothetical protein cypCar_00023296 [Cyprinus carpio]	0	sp|Q6TJY3|KS6B1_BOVIN	0	Ribosomal protein S6 kinase beta-1 OS=Bos taurus GN=RPS6KB1 PE=2 SV=1	KOG0598	0	Ribosomal protein S6 kinase and related proteins	ko04012;ko04066;ko04150;ko04151;ko04152;ko04350;ko05205;ko05221;ko05231;ko04931;ko04211;ko04212;ko04213;ko04910;ko04666	ErbB signaling pathway|HIF-1 signaling pathway|mTOR signaling pathway|PI3K-Akt signaling pathway|AMPK signaling pathway|TGF-beta signaling pathway|Proteoglycans in cancer|Acute myeloid leukemia|Choline metabolism in cancer|Insulin resistance|Longevity regulating pathway - mammal|Longevity regulating pathway - worm|Longevity regulating pathway - multiple species|Insulin signaling pathway|Fc gamma …	15	K04688	RPS6KB	p70 ribosomal S6 kinase	GO:0030054;GO:0005741;GO:0005739;GO:0043005;GO:0005654;GO:0045202;GO:0005524;GO:0004672;GO:0004674;GO:0004712;GO:0006915;GO:0001662;GO:0071363;GO:0032869;GO:0071407;GO:0000082;GO:0007281;GO:0043066;GO:2001237;GO:0046627;GO:0014065;GO:0045931;GO:0045948;GO:0043491;GO:0031929	cell junction|mitochondrial outer membrane|mitochondrion|neuron projection|nucleoplasm|synapse|ATP binding|protein kinase activity|protein serine/threonine kinase activity|protein serine/threonine/tyrosine kinase activity|apoptotic process|behavioral fear response|cellular response to growth factor stimulus|cellular response to insulin stimulus|cellular response to organic cyclic compound|G1/S tr…
comp208141_c1_seq1	12.5	25	0	0	#NAME?	2.16382e-06	0.000246174	Down	304
comp208146_c0_seq2	127	207	47	0.227053	-2.1389	2.03743e-06	0.000231795	Down	1395
comp208147_c0_seq1	187.5	82	293	3.57317	1.8372	2.96941e-06	0.000337825	Up	1295
comp208148_c0_seq2	318	141	495	3.51064	1.81173	2.28951e-06	0.000260473	Up	1352
comp208202_c1_seq1	14.5	0	29	Inf	Inf	1.37055e-06	0.000155925	Up	2148	gi|831327158|ref|XP_012696731.1|PREDICTED: homeobox protein MSH-C-like [Clupea harengus]	7.53277e-140	sp|Q01703|MSXC_DANRE	2e-105	Homeobox protein MSH-C OS=Danio rerio GN=msxc PE=2 SV=1	KOG0492	2e-48	Transcription factor MSH, contains HOX domain	ko05166	HTLV-I infection	1	K09341	MSX	homeobox protein MSX	GO:0005634;GO:0043565;GO:0007275;GO:0006355	nucleus|sequence-specific DNA binding|multicellular organismal development|regulation of transcription, DNA-templated
comp208272_c1_seq1	155	305	5	0.0163934	-5.93074	5.42537e-11	6.17236e-09	Down	997
comp208272_c3_seq1	122.5	240	5	0.0208333	-5.58496	3.85421e-10	4.38487e-08	Down	379
comp208287_c0_seq2	432	708	156	0.220339	-2.1822	6.65021e-07	6.88055e-05	Down	1415	gi|831312150|ref|XP_012688560.1|PREDICTED: protein C19orf12 homolog [Clupea harengus]	5.46961e-54	sp|Q1L990|CS012_DANRE	2e-47	Protein C19orf12 homolog OS=Danio rerio GN=si:ch211-238a12.2 PE=2 SV=1										GO:0005783;GO:0005789;GO:0016021;GO:0031966;GO:0005739	endoplasmic reticulum|endoplasmic reticulum membrane|integral component of membrane|mitochondrial membrane|mitochondrion
comp208291_c2_seq1	6149	130	12168	93.6	6.54844	5.5475e-13	6.3113e-11	Up	593
comp208331_c0_seq1	36	66	6	0.0909091	-3.45943	1.50474e-06	0.000171192	Down	509
comp208355_c1_seq5	245.5	97	394	4.06186	2.02214	1.51565e-06	0.000172433	Up	1921	gi|831284376|ref|XP_012673409.1|PREDICTED: glucocorticoid-induced transcript 1 protein-like [Clupea harengus]	0	sp|Q8K3I9|GLCI1_MOUSE	7e-71	Glucocorticoid-induced transcript 1 protein OS=Mus musculus GN=Glcci1 PE=1 SV=1										GO:0005737	cytoplasm
comp208355_c2_seq1	532	223	841	3.7713	1.91506	1.39007e-06	0.000158146	Up	1952
comp208371_c1_seq1	71.5	2	141	70.5	6.13955	2.55323e-09	2.90477e-07	Up	1081
comp208374_c4_seq5	111	9	213	23.6667	4.56478	6.17e-09	7.01951e-07	Up	3820	gi|831284192|ref|XP_012673307.1|PREDICTED: syntaxin-binding protein 1-like [Clupea harengus]	0	sp|P61765|STXB1_RAT	0	Syntaxin-binding protein 1 OS=Rattus norvegicus GN=Stxbp1 PE=1 SV=1	KOG1300	0	Vesicle trafficking protein Sec1	ko04721	Synaptic vesicle cycle	1	K15292	STXBP1, MUNC18-1	syntaxin-binding protein 1	GO:0005737;GO:0005829;GO:0070062;GO:0005739;GO:0043209;GO:0005654;GO:0005886;GO:0031091;GO:0043234;GO:0043195;GO:0042802;GO:0044822;GO:0019904;GO:0019901;GO:0047485;GO:0000149;GO:0019905;GO:0017075;GO:0007412;GO:0060292;GO:0043524;GO:0032229;GO:0007274;GO:0007269;GO:0070527;GO:0002576;GO:0045956;GO:0045921;GO:0072659;GO:0050821;GO:0015031;GO:0010807;GO:0016188;GO:0006904	cytoplasm|cytosol|extracellular exosome|mitochondrion|myelin sheath|nucleoplasm|plasma membrane|platelet alpha granule|protein complex|terminal bouton|identical protein binding|poly(A) RNA binding|protein domain specific binding|protein kinase binding|protein N-terminus binding|SNARE binding|syntaxin binding|syntaxin-1 binding|axon target recognition|long term synaptic depression|negative regulat…
comp208404_c0_seq1	21.5	43	0	0	#NAME?	3.24281e-07	3.68929e-05	Down	1199	gi|966645104|gb|KTF80016.1|hypothetical protein cypCar_00038544 [Cyprinus carpio]	8.55172e-91	sp|Q2KIX1|GA45G_BOVIN	1e-62	Growth arrest and DNA damage-inducible protein GADD45 gamma OS=Bos taurus GN=GADD45G PE=2 SV=1				ko04110;ko04115;ko04010;ko04068	Cell cycle|p53 signaling pathway|MAPK signaling pathway|FoxO signaling pathway	4	K04402	GADD45	growth arrest and DNA-damage-inducible protein	GO:0005737;GO:0005634;GO:0000186;GO:0000185;GO:0006915;GO:0030154;GO:0007275;GO:0006469;GO:0043065;GO:0046330;GO:1900745;GO:0051726;GO:0006950	cytoplasm|nucleus|activation of MAPKK activity|activation of MAPKKK activity|apoptotic process|cell differentiation|multicellular organismal development|negative regulation of protein kinase activity|positive regulation of apoptotic process|positive regulation of JNK cascade|positive regulation of p38MAPK cascade|regulation of cell cycle|response to stress
comp208442_c0_seq14	193.5	48	339	7.0625	2.82018	1.98709e-07	2.26068e-05	Up	3500	gi|597785229|ref|XP_007256103.1|PREDICTED: poly [ADP-ribose] polymerase 12-like isoform X2 [Astyanax mexicanus]	1.95428e-163	sp|Q8BZ20|PAR12_MOUSE	9e-80	Poly [ADP-ribose] polymerase 12 OS=Mus musculus GN=Parp12 PE=2 SV=3	KOG4177	3e-06	Ankyrin							GO:0005634;GO:0046872;GO:0003950;GO:0044822	nucleus|metal ion binding|NAD+ ADP-ribosyltransferase activity|poly(A) RNA binding
comp208581_c0_seq1	40.5	73	8	0.109589	-3.18982	1.69806e-06	0.000193186	Down	1062
comp208592_c1_seq1	97.5	0	195	Inf	Inf	1.19211e-11	1.35625e-09	Up	312
comp208642_c0_seq5	121	24	218	9.08333	3.18322	1.63531e-07	1.86047e-05	Up	1061	gi|831276722|ref|XP_012697527.1|PREDICTED: centromere protein K [Clupea harengus]	1.48159e-120	sp|Q1T7C1|CENPK_CHICK	1e-36	Centromere protein K OS=Gallus gallus GN=CENPK PE=1 SV=1										GO:0000777;GO:0005634	condensed chromosome kinetochore|nucleus
comp208665_c0_seq1	587	231	943	4.08225	2.02936	9.58058e-07	0.000108997	Up	368
comp208719_c0_seq5	23.5	47	0	0	#NAME?	2.18851e-07	2.48983e-05	Down	1929	gi|929324761|ref|XP_014039327.1|PREDICTED: uncharacterized protein LOC106592506 [Salmo salar]	9.50482e-41
comp208723_c0_seq1	20.5	41	0	0	#NAME?	3.95956e-07	4.50473e-05	Down	2661
comp208732_c5_seq4	6380.5	12554	207	0.0164888	-5.92237	6.19891e-12	6.39494e-10	Down	426
comp208736_c1_seq1	461	150	772	5.14667	2.36364	3.60241e-07	4.09841e-05	Up	2511	gi|831305567|ref|XP_012684973.1|PREDICTED: adaptin ear-binding coat-associated protein 1 isoform X1 [Clupea harengus]	3.75738e-128	sp|Q3T093|NECP1_BOVIN	4e-88	Adaptin ear-binding coat-associated protein 1 OS=Bos taurus GN=NECAP1 PE=2 SV=1	KOG2500	4e-78	Uncharacterized conserved protein							GO:0030125;GO:0005905;GO:0005886;GO:0006897;GO:0015031	clathrin vesicle coat|coated pit|plasma membrane|endocytosis|protein transport
comp208756_c1_seq1	210.5	65	356	5.47692	2.45337	5.20544e-07	5.92215e-05	Up	510
comp208758_c0_seq1	370	567	173	0.305115	-1.71258	2.79475e-06	0.000317954	Down	1454	gi|831286998|ref|XP_012674837.1|PREDICTED: aquaporin-9 [Clupea harengus]	9.23043e-150	sp|O43315|AQP9_HUMAN	3e-92	Aquaporin-9 OS=Homo sapiens GN=AQP9 PE=2 SV=2	KOG0224	2e-93	Aquaporin (major intrinsic protein family)	ko04976	Bile secretion	1	K09877	AQP9	aquaporin-9	GO:0016323;GO:0016021;GO:0005887;GO:0043231;GO:0005886;GO:0005275;GO:0046943;GO:0015254;GO:0015166;GO:0015288;GO:0005345;GO:0005350;GO:0015204;GO:0015250;GO:0005372;GO:0015837;GO:0015722;GO:0046942;GO:0071320;GO:0009992;GO:0007588;GO:0015793;GO:0006955;GO:0034220;GO:0008152;GO:0015791;GO:0006863;GO:0015855;GO:0072531;GO:0046689;GO:0010033;GO:0006970;GO:0055085;GO:0006810;GO:0071918;GO:0030104;GO:…	basolateral plasma membrane|integral component of membrane|integral component of plasma membrane|intracellular membrane-bounded organelle|plasma membrane|amine transmembrane transporter activity|carboxylic acid transmembrane transporter activity|glycerol channel activity|polyol transmembrane transporter activity|porin activity|purine nucleobase transmembrane transporter activity|pyrimidine nucleo…
comp208777_c5_seq4	1535.5	683	2388	3.49634	1.80585	1.84919e-06	0.000210379	Up	3535	gi|831283484|ref|XP_012672921.1|PREDICTED: cAMP-specific 3	0	sp|P14646|PDE4B_RAT	0	cAMP-specific 3',5'-cyclic phosphodiesterase 4B OS=Rattus norvegicus GN=Pde4b PE=1 SV=4	KOG3689	0	Cyclic nucleotide phosphodiesterase	ko04024;ko05032;ko00230	cAMP signaling pathway|Morphine addiction|Purine metabolism	3	K13293	PDE4	cAMP-specific phosphodiesterase 4	GO:0005737;GO:0005829;GO:0005634;GO:0048471;GO:0004115;GO:0046872;GO:0006198;GO:0007165	cytoplasm|cytosol|nucleus|perinuclear region of cytoplasm|3',5'-cyclic-AMP phosphodiesterase activity|metal ion binding|cAMP catabolic process|signal transduction
comp208825_c1_seq2	2347	799	3895	4.87484	2.28536	4.82742e-07	4.99462e-05	Up	1020	gi|597797442|ref|XP_007260289.1|PREDICTED: uncharacterized protein LOC103024295 [Astyanax mexicanus]	6.92827e-18							ko04976	Bile secretion	1	K14361	OSTBETA, OSTB, SLC51A2	organic solute transporter subunit beta
comp208827_c0_seq1	75.5	133	18	0.135338	-2.88536	8.24795e-07	9.38355e-05	Down	8493	gi|530354700|ref|NP_001268918.1|von Willebrand factor precursor [Danio rerio] gi|528507433|ref|XP_002665356.3| PREDICTED: von Willebrand factor isoform X1 [Danio rerio] gi|334191710|tpg|DAA34800.1| TPA_inf: von Willebrand factor [Danio rerio]	0	sp|Q8CIZ8|VWF_MOUSE	0	von Willebrand factor OS=Mus musculus GN=Vwf PE=1 SV=2	KOG1216	0	von Willebrand factor and related coagulation proteins	ko04510;ko04151;ko04512;ko04610;ko04611	Focal adhesion|PI3K-Akt signaling pathway|ECM-receptor interaction|Complement and coagulation cascades|Platelet activation	5	K03900	VWF	von Willebrand factor	GO:0005783;GO:0009897;GO:0070062;GO:0031012;GO:0005576;GO:0005578;GO:0033093;GO:0051087;GO:0005518;GO:0001948;GO:0042802;GO:0019865;GO:0005178;GO:0002020;GO:0042803;GO:0047485;GO:0007596;GO:0007155;GO:0031589;GO:0007599;GO:0001889;GO:0001890;GO:0030168;GO:0051260	endoplasmic reticulum|external side of plasma membrane|extracellular exosome|extracellular matrix|extracellular region|proteinaceous extracellular matrix|Weibel-Palade body|chaperone binding|collagen binding|glycoprotein binding|identical protein binding|immunoglobulin binding|integrin binding|protease binding|protein homodimerization activity|protein N-terminus binding|blood coagulation|cell adh…
comp208829_c0_seq4	161.5	12	311	25.9167	4.69581	1.12361e-09	1.27831e-07	Up	1636	gi|780649380|ref|XP_011689999.1|PREDICTED: zinc finger and SCAN domain-containing protein 29-like [Wasmannia auropunctata]	3.45089e-12
comp208833_c0_seq1	109	6	212	35.3333	5.14296	1.74108e-09	1.98079e-07	Up	3830	gi|831302551|ref|XP_012683331.1|PREDICTED: phospholipase ABHD3 [Clupea harengus]	0	sp|Q8WU67|ABHD3_HUMAN	2e-133	Abhydrolase domain-containing protein 3 OS=Homo sapiens GN=ABHD3 PE=2 SV=2	KOG1838	5e-134	Alpha/beta hydrolase							GO:0016021;GO:0052740;GO:0008970;GO:0052739;GO:0004623;GO:0046470	integral component of membrane|1-acyl-2-lysophosphatidylserine acylhydrolase activity|phosphatidylcholine 1-acylhydrolase activity|phosphatidylserine 1-acylhydrolase activity|phospholipase A2 activity|phosphatidylcholine metabolic process
comp208860_c1_seq2	292.5	75	510	6.8	2.76553	1.38461e-07	1.57525e-05	Up	1169
comp208863_c0_seq1	373.5	102	645	6.32353	2.66073	1.54535e-07	1.75812e-05	Up	2254	gi|831297203|ref|XP_012680422.1|PREDICTED: chromo domain-containing protein cec-1-like [Clupea harengus]	5.78998e-105	sp|O95931|CBX7_HUMAN	7e-30	Chromobox protein homolog 7 OS=Homo sapiens GN=CBX7 PE=1 SV=1	KOG2748	6e-28	Uncharacterized conserved protein, contains chromo domain
comp208868_c0_seq1	67	128	6	0.046875	-4.41504	5.41478e-08	6.16031e-06	Down	1533	gi|831310627|ref|XP_012687730.1|PREDICTED: transgelin-3-like [Clupea harengus]	1.15664e-107	sp|Q4R5J4|TAGL3_MACFA	5e-90	Transgelin-3 OS=Macaca fascicularis GN=TAGLN3 PE=2 SV=1	KOG2046	1e-90	Calponin
comp208901_c0_seq1	44	82	6	0.0731707	-3.77259	5.94756e-07	6.76644e-05	Down	1819
comp208924_c0_seq1	63.5	106	21	0.198113	-2.3356	3.1499e-06	0.000358359	Down	877
comp208932_c0_seq1	313.5	119	508	4.26891	2.09387	1.04475e-06	0.00011886	Up	1671
comp208932_c2_seq1	159.5	44	275	6.25	2.64386	4.31758e-07	4.91204e-05	Up	1496	gi|831311805|ref|XP_012688368.1|PREDICTED: diacylglycerol O-acyltransferase 1-like [Clupea harengus]	0	sp|Q9Z2A7|DGAT1_MOUSE	0	Diacylglycerol O-acyltransferase 1 OS=Mus musculus GN=Dgat1 PE=1 SV=1	KOG0380	0	Sterol O-acyltransferase/Diacylglycerol O-acyltransferase	ko00561;ko00830;ko04975	Glycerolipid metabolism|Retinol metabolism|Fat digestion and absorption	3	K11155	DGAT1	diacylglycerol O-acyltransferase 1	GO:0005789;GO:0016021;GO:0043231;GO:0016020;GO:0003846;GO:0004144;GO:0050252;GO:0046339;GO:0055089;GO:0019915;GO:0035336;GO:0019432;GO:0034379	endoplasmic reticulum membrane|integral component of membrane|intracellular membrane-bounded organelle|membrane|2-acylglycerol O-acyltransferase activity|diacylglycerol O-acyltransferase activity|retinol O-fatty-acyltransferase activity|diacylglycerol metabolic process|fatty acid homeostasis|lipid storage|long-chain fatty-acyl-CoA metabolic process|triglyceride biosynthetic process|very-low-densi…
comp208935_c0_seq1	19.5	39	0	0	#NAME?	4.84427e-07	5.51124e-05	Down	1302
comp208960_c3_seq1	274	484	64	0.132231	-2.91886	9.0693e-08	1.0318e-05	Down	1736
comp208968_c1_seq2	1498	2585	411	0.158994	-2.65295	1.15494e-07	1.34826e-05	Down	796	gi|831309345|ref|XP_012687028.1|PREDICTED: LOW QUALITY PROTEIN: pregnancy zone protein-like	9.18646e-56	sp|P20740|OVOS_CHICK	6e-12	Ovostatin OS=Gallus gallus PE=1 SV=3	KOG1366	4e-12	Alpha-macroglobulin	ko04610	Complement and coagulation cascades	1	K03910	A2M	alpha-2-macroglobulin	GO:0005615;GO:0004867	extracellular space|serine-type endopeptidase inhibitor activity
comp208968_c6_seq5	3109.5	5482	737	0.13444	-2.89497	7.61077e-08	8.88471e-06	Down	1199	gi|831309345|ref|XP_012687028.1|PREDICTED: LOW QUALITY PROTEIN: pregnancy zone protein-like	1.4379e-110	sp|A8K2U0|A2ML1_HUMAN	6e-33	Alpha-2-macroglobulin-like protein 1 OS=Homo sapiens GN=A2ML1 PE=1 SV=3	KOG1366	2e-30	Alpha-macroglobulin	ko04610	Complement and coagulation cascades	1	K03910	A2M	alpha-2-macroglobulin	GO:0070062;GO:0005615;GO:0030414;GO:0004867;GO:0052548	extracellular exosome|extracellular space|peptidase inhibitor activity|serine-type endopeptidase inhibitor activity|regulation of endopeptidase activity
comp208999_c1_seq2	32.5	4	61	15.25	3.93074	1.06814e-06	0.00012152	Up	536
comp2090_c0_seq1	12.5	25	0	0	#NAME?	2.16382e-06	0.000246174	Up	3042	gi|938042911|gb|KPP56737.1|hypothetical protein Z043_125614	9.02915e-24
comp209004_c0_seq17	41.5	2	81	40.5	5.33985	9.55036e-08	1.08653e-05	Down	1986	gi|657584104|ref|XP_008296191.1|PREDICTED: collagen alpha-6(VI) chain isoform X1 [Stegastes partitus]	5.93776e-40	sp|Q868Z9|PPN_DROME	6e-19	Papilin OS=Drosophila melanogaster GN=Ppn PE=1 SV=2	KOG4597	1e-19	Serine proteinase inhibitor (KU family) with thrombospondin repeats	ko04510;ko04151;ko04512;ko04974	Focal adhesion|PI3K-Akt signaling pathway|ECM-receptor interaction|Protein digestion and absorption	4	K06238	COL6A	collagen, type VI, alpha	GO:0005604;GO:0005201;GO:0004222;GO:0004867;GO:0008270;GO:0030198;GO:0007275	basement membrane|extracellular matrix structural constituent|metalloendopeptidase activity|serine-type endopeptidase inhibitor activity|zinc ion binding|extracellular matrix organization|multicellular organismal development
comp209024_c0_seq4	18.5	37	0	0	#NAME?	5.9378e-07	6.75534e-05	Up	1060
comp209054_c0_seq2	263	34	492	14.4706	3.85505	4.07186e-09	4.63249e-07	Down	912
comp209080_c0_seq3	30.5	59	2	0.0338983	-4.88264	4.72145e-07	5.37152e-05	Down	394
comp209146_c0_seq25	96	169	23	0.136095	-2.87732	5.37294e-07	6.1127e-05	Down	2553	gi|742155260|ref|XP_010881698.1|PREDICTED: C-type lectin domain family 4 member E-like [Esox lucius]	3.42989e-11
comp209194_c1_seq1	93.5	19	168	8.84211	3.14439	3.04801e-07	3.46767e-05	Up	441
comp209229_c0_seq1	66	115	17	0.147826	-2.75803	1.35969e-06	0.00015469	Down	1094
comp209232_c0_seq6	33	0	66	Inf	Inf	3.81465e-08	4.33987e-06	Up	410	gi|831294651|ref|XP_012679022.1|PREDICTED: tumor necrosis factor receptor superfamily member 14-like [Clupea harengus]	9.48527e-31	sp|Q92956|TNR14_HUMAN	2e-11	Tumor necrosis factor receptor superfamily member 14 OS=Homo sapiens GN=TNFRSF14 PE=1 SV=3				ko04060;ko05168	Cytokine-cytokine receptor interaction|Herpes simplex infection	2	K05152	TNFRSF14, HVEM	tumor necrosis factor receptor superfamily member 14
comp209232_c2_seq1	167	73	261	3.57534	1.83808	3.22599e-06	0.000367016	Up	1104
comp209271_c5_seq1	27	4	50	12.5	3.64386	2.26637e-06	0.000257841	Up	906	gi|966703934|gb|KTG36175.1|hypothetical protein cypCar_00000244	9.29812e-30	sp|Q01063|PDE4D_MOUSE	1e-20	cAMP-specific 3',5'-cyclic phosphodiesterase 4D OS=Mus musculus GN=Pde4d PE=1 SV=2	KOG3689	4e-21	Cyclic nucleotide phosphodiesterase	ko04024;ko05032;ko00230	cAMP signaling pathway|Morphine addiction|Purine metabolism	3	K13293	PDE4	cAMP-specific phosphodiesterase 4	GO:0016324;GO:0034704;GO:0005813;GO:0005829;GO:0005794;GO:0030016;GO:0004115;GO:0051117;GO:0030552;GO:0008144;GO:0044325;GO:0046872;GO:0071875;GO:0007568;GO:0006198;GO:0043623;GO:0071320;GO:0071872;GO:0071222;GO:0061028;GO:0050900;GO:0030324;GO:0007613;GO:0035264;GO:0045822;GO:0033137;GO:1901898;GO:0030593;GO:0032729;GO:0032743;GO:0032754;GO:0014911;GO:0048661;GO:0030814;GO:0086004;GO:1901844;GO:…	apical plasma membrane|calcium channel complex|centrosome|cytosol|Golgi apparatus|myofibril|3',5'-cyclic-AMP phosphodiesterase activity|ATPase binding|cAMP binding|drug binding|ion channel binding|metal ion binding|adrenergic receptor signaling pathway|aging|cAMP catabolic process|cellular protein complex assembly|cellular response to cAMP|cellular response to epinephrine stimulus|cellular respon…
comp209279_c0_seq1	11	0	22	Inf	Inf	3.11879e-06	0.00035482	Up	1700
comp209294_c0_seq1	164.5	46	283	6.15217	2.6211	4.40339e-07	5.00967e-05	Up	1138	gi|513131148|gb|AGO18322.1|reverse transcriptase	6.27506e-38	sp|P11369|LORF2_MOUSE	3e-19	LINE-1 retrotransposable element ORF2 protein OS=Mus musculus GN=Pol PE=1 SV=2										GO:0004519;GO:0046872;GO:0003964;GO:0006310	endonuclease activity|metal ion binding|RNA-directed DNA polymerase activity|DNA recombination
comp209367_c1_seq5	56.5	15	98	6.53333	2.70782	1.95445e-06	0.000222354	Up	3517	gi|808870483|gb|KKF20321.1|putative RNA-directed DNA polymerase from transposon X-element [Larimichthys crocea]	1.35715e-149	sp|Q95SX7|RTBS_DROME	6e-11	Probable RNA-directed DNA polymerase from transposon BS OS=Drosophila melanogaster GN=RTase PE=2 SV=1	KOG1075	3e-25	FOG: Reverse transcriptase							GO:0003964;GO:0006278;GO:0006313	RNA-directed DNA polymerase activity|RNA-dependent DNA replication|transposition, DNA-mediated
comp209373_c0_seq1	19	0	38	Inf	Inf	5.36201e-07	6.10027e-05	Up	340
comp209393_c0_seq1	58	108	8	0.0740741	-3.75489	2.85689e-07	3.25023e-05	Down	1285	gi|597779441|ref|XP_007253328.1|PREDICTED: probable G-protein coupled receptor-like [Astyanax mexicanus]	1.51736e-84	sp|Q91178|GPRX_ORYLA	1e-64	Probable G-protein coupled receptor (Fragment) OS=Oryzias latipes PE=3 SV=1	KOG3656	4e-35	FOG: 7 transmembrane receptor							GO:0016021;GO:0005886;GO:0004930	integral component of membrane|plasma membrane|G-protein coupled receptor activity
comp209393_c1_seq1	40.5	76	5	0.0657895	-3.926	5.98388e-07	6.80776e-05	Down	1789	gi|831274980|ref|XP_012688208.1|PREDICTED: probable G-protein coupled receptor [Clupea harengus]	1.09345e-144	sp|Q91178|GPRX_ORYLA	1e-116	Probable G-protein coupled receptor (Fragment) OS=Oryzias latipes PE=3 SV=1	KOG3656	6e-44	FOG: 7 transmembrane receptor							GO:0016021;GO:0005886;GO:0004930	integral component of membrane|plasma membrane|G-protein coupled receptor activity
comp209417_c1_seq1	21	42	0	0	#NAME?	3.58241e-07	4.07565e-05	Down	786
comp209464_c0_seq1	63.5	108	19	0.175926	-2.50696	2.31333e-06	0.000263183	Down	2539	gi|831312451|ref|XP_012688723.1|PREDICTED: serine/threonine-protein kinase 17A-like [Clupea harengus]	0	sp|Q9GM70|ST17A_RABIT	1e-175	Serine/threonine-protein kinase 17A OS=Oryctolagus cuniculus GN=STK17A PE=2 SV=1	KOG0032	2e-173	Ca2+/calmodulin-dependent protein kinase, EF-Hand protein superfamily							GO:0005634;GO:0005524;GO:0004674;GO:0006915;GO:0035556;GO:0043065;GO:2000377	nucleus|ATP binding|protein serine/threonine kinase activity|apoptotic process|intracellular signal transduction|positive regulation of apoptotic process|regulation of reactive oxygen species metabolic process
comp209470_c0_seq1	99	9	189	21	4.39232	1.39057e-08	1.58202e-06	Up	2206	gi|831316712|ref|XP_012691009.1|PREDICTED: GRB2-associated and regulator of MAPK protein-like [Clupea harengus]	0	sp|Q75VX8|GAREL_HUMAN	6e-30	GRB2-associated and regulator of MAPK protein-like OS=Homo sapiens GN=GAREML PE=2 SV=3										GO:0070062	extracellular exosome
comp209506_c2_seq1	270	533	7	0.0131332	-6.25064	1.44914e-12	1.64866e-10	Down	1248	gi|641979279|emb|CDQ99869.1|unnamed protein product [Oncorhynchus mykiss]	3.10257e-57
comp209523_c0_seq1	209.5	2	417	208.5	7.7039	2.44984e-13	2.78714e-11	Up	824
comp209523_c1_seq7	92	1	183	183	7.5157	1.09096e-10	1.24116e-08	Up	1901	gi|831328167|ref|XP_012697281.1|PREDICTED: TANK-binding kinase 1-binding protein 1-like [Clupea harengus]	1.08546e-151	sp|A2A9T0|TBKB1_MOUSE	1e-43	TANK-binding kinase 1-binding protein 1 OS=Mus musculus GN=Tbkbp1 PE=1 SV=1				ko04622	RIG-I-like receptor signaling pathway	1	K12652	TBKBP1	TANK-binding kinase 1-binding protein	GO:0045087	innate immune response
comp209523_c3_seq2	51.5	1	102	102	6.67243	9.46455e-09	1.07677e-06	Up	1016	gi|597792553|ref|XP_007259232.1|PREDICTED: TANK-binding kinase 1-binding protein 1-like isoform X1 [Astyanax mexicanus] gi|597792555|ref|XP_007259233.1| PREDICTED: TANK-binding kinase 1-binding protein 1-like isoform X2 [Astyanax mexicanus]	1.87606e-53	sp|Q6DG50|TBKB1_RAT	2e-23	TANK-binding kinase 1-binding protein 1 OS=Rattus norvegicus GN=Tbkbp1 PE=2 SV=1				ko04622	RIG-I-like receptor signaling pathway	1	K12652	TBKBP1	TANK-binding kinase 1-binding protein	GO:0045087	innate immune response
comp209524_c0_seq2	23	46	0	0	#NAME?	2.41268e-07	2.74486e-05	Down	492
comp209578_c1_seq1	60.5	103	18	0.174757	-2.51658	2.44869e-06	0.000278584	Down	1178
comp209601_c1_seq4	31.5	0	63	Inf	Inf	4.95829e-08	5.64096e-06	Up	1585	gi|795408392|ref|XP_011756975.1|PREDICTED: citrate synthase	9.13855e-27	sp|Q6S9V7|CISY_KATPE	5e-27	Citrate synthase, mitochondrial OS=Katsuwonus pelamis GN=cs PE=2 SV=1	KOG2617	5e-26	Citrate synthase	ko00020;ko00630;ko01200;ko01210;ko01230	Citrate cycle (TCA cycle)|Glyoxylate and dicarboxylate metabolism|Carbon metabolism|2-Oxocarboxylic acid metabolism|Biosynthesis of amino acids	5	K01647	CS, gltA	citrate synthase	GO:0005759;GO:0004108;GO:0005975;GO:0006099	mitochondrial matrix|citrate (Si)-synthase activity|carbohydrate metabolic process|tricarboxylic acid cycle
comp209610_c0_seq3	141	273	9	0.032967	-4.92283	1.01105e-09	1.15026e-07	Down	680
comp209644_c0_seq5	145.5	41	250	6.09756	2.60823	5.3999e-07	6.14338e-05	Up	2262	gi|831287138|ref|XP_012674914.1|PREDICTED: meiosis-specific nuclear structural protein 1 [Clupea harengus]	6.11128e-96	sp|Q6PBA8|MNS1_DANRE	1e-64	Meiosis-specific nuclear structural protein 1 OS=Danio rerio GN=mns1 PE=2 SV=1										GO:0005634;GO:0051321	nucleus|meiotic cell cycle
comp209721_c0_seq7	17.5	35	0	0	#NAME?	7.29119e-07	8.29506e-05	Down	1376
comp209734_c0_seq1	26	49	3	0.0612245	-4.02975	1.67181e-06	0.000190199	Down	4019	gi|957820120|ref|XP_014678087.1|PREDICTED: uncharacterized protein LOC106817882 isoform X2 [Priapulus caudatus]	0
comp209757_c0_seq8	720.5	1439	2	0.00138985	-9.49085	4.21107e-18	4.35693e-16	Down	635
comp209759_c0_seq30	143	280	6	0.0214286	-5.54432	2.00737e-10	2.28376e-08	Down	3227	gi|512829132|ref|XP_004912885.1|PREDICTED: uncharacterized protein LOC101731765 isoform X1 [Xenopus (Silurana) tropicalis]	2.36861e-94
comp209816_c0_seq4	11.5	23	0	0	#NAME?	2.75813e-06	0.000313787	Down	640
comp209835_c0_seq1	92	178	6	0.0337079	-4.89077	6.13833e-09	6.98347e-07	Down	584	gi|831290596|ref|XP_012676798.1|PREDICTED: uncharacterized protein C9orf152 homolog [Clupea harengus]	1.63509e-60
comp209861_c0_seq3	23	43	3	0.0697674	-3.8413	2.62546e-06	0.000298694	Down	3738	gi|528509911|ref|XP_005170140.1|PREDICTED: uncharacterized protein LOC101885526 [Danio rerio]	0	sp|P10394|POL4_DROME	1e-36	Retrovirus-related Pol polyprotein from transposon 412 OS=Drosophila melanogaster GN=POL PE=4 SV=1	KOG0017	2e-42	FOG: Transposon-encoded proteins with TYA, reverse transcriptase, integrase domains in various combinations							GO:0004190;GO:0004519;GO:0003676;GO:0003964;GO:0015074	aspartic-type endopeptidase activity|endonuclease activity|nucleic acid binding|RNA-directed DNA polymerase activity|DNA integration
comp209915_c1_seq3	53.5	2	105	52.5	5.71425	1.9944e-08	2.26899e-06	Up	1062
comp209915_c2_seq1	12.5	0	25	Inf	Inf	2.16382e-06	0.000246174	Up	562
comp209987_c0_seq1	39.5	0	79	Inf	Inf	1.29244e-08	1.47039e-06	Up	1940
comp210022_c0_seq1	29	54	4	0.0740741	-3.75489	1.71798e-06	0.000195452	Down	1502
comp210030_c0_seq4	15.5	31	0	0	#NAME?	1.10657e-06	0.000125892	Down	923
comp210044_c1_seq1	19.5	39	0	0	#NAME?	4.84427e-07	5.51124e-05	Down	1426	gi|831281770|ref|XP_012671983.1|PREDICTED: claudin-4-like [Clupea harengus]	1.10714e-86	sp|Q9YH91|CLDY_DANRE	7e-69	Claudin-like protein ZF-A89 OS=Danio rerio GN=cldnd PE=2 SV=1				ko04530;ko04514;ko05160;ko04670	Tight junction|Cell adhesion molecules (CAMs)|Hepatitis C|Leukocyte transendothelial migration	4	K06087	CLDN	claudin	GO:0005923;GO:0016021;GO:0005886;GO:0042802;GO:0005198;GO:0016338	bicellular tight junction|integral component of membrane|plasma membrane|identical protein binding|structural molecule activity|calcium-independent cell-cell adhesion via plasma membrane cell-adhesion molecules
comp210185_c0_seq1	216.5	342	91	0.266082	-1.91006	2.23305e-06	0.00025405	Down	2154	gi|831273201|ref|XP_012678559.1|PREDICTED: protein FAM167B [Clupea harengus]	1.41828e-115	sp|Q0V7M8|F167A_BOVIN	1e-53	Protein FAM167A OS=Bos taurus GN=FAM167A PE=2 SV=1
comp210185_c1_seq1	161.5	60	263	4.38333	2.13203	1.626e-06	0.000184987	Up	577
comp210187_c6_seq1	17.5	35	0	0	#NAME?	7.29119e-07	8.29506e-05	Down	1547	gi|313482830|ref|NP_001186247.1|complexin-2 [Danio rerio]	1.38012e-49	sp|P84087|CPLX2_RAT	6e-48	Complexin-2 OS=Rattus norvegicus GN=Cplx2 PE=1 SV=1				ko04721	Synaptic vesicle cycle	1	K15294	CPLX1_2	complexin-1/2	GO:0030054;GO:0005829;GO:0030425;GO:0042629;GO:0043025;GO:0005634;GO:0031201;GO:0045202;GO:0070033;GO:0043195;GO:0048306;GO:0000149;GO:0017075;GO:0043303;GO:0031915;GO:0016079;GO:0006904	cell junction|cytosol|dendrite|mast cell granule|neuronal cell body|nucleus|SNARE complex|synapse|synaptobrevin 2-SNAP-25-syntaxin-1a-complexin II complex|terminal bouton|calcium-dependent protein binding|SNARE binding|syntaxin-1 binding|mast cell degranulation|positive regulation of synaptic plasticity|synaptic vesicle exocytosis|vesicle docking involved in exocytosis
comp210192_c0_seq6	37.5	67	8	0.119403	-3.06609	2.34968e-06	0.00026732	Down	1285
comp210205_c1_seq96	48.5	83	14	0.168675	-2.56768	3.15787e-06	0.000359265	Down	2786	gi|884979206|ref|XP_012986751.1|PREDICTED: integrin alpha-M-like [Esox lucius]	5.42843e-156	sp|P11215|ITAM_HUMAN	4e-74	Integrin alpha-M OS=Homo sapiens GN=ITGAM PE=1 SV=2	KOG3637	2e-74	Vitronectin receptor, alpha subunit	ko04810;ko05152;ko04610	Regulation of actin cytoskeleton|Tuberculosis|Complement and coagulation cascades	3	K06462	ITGAX	integrin alpha X	GO:0009986;GO:0009897;GO:0070062;GO:0005615;GO:0008305;GO:0005634;GO:0005886;GO:0001948;GO:0008201;GO:0046872;GO:0050798;GO:0007596;GO:0007155;GO:0045123;GO:0010668;GO:0030198;GO:0045087;GO:0007229;GO:0050900;GO:0002523;GO:0014005;GO:0030593;GO:0034142;GO:0002224	cell surface|external side of plasma membrane|extracellular exosome|extracellular space|integrin complex|nucleus|plasma membrane|glycoprotein binding|heparin binding|metal ion binding|activated T cell proliferation|blood coagulation|cell adhesion|cellular extravasation|ectodermal cell differentiation|extracellular matrix organization|innate immune response|integrin-mediated signaling pathway|leuk…
comp210247_c0_seq1	1383	526	2240	4.25856	2.09036	7.62773e-07	8.67794e-05	Up	3618	gi|542182874|ref|XP_005469196.1|PREDICTED: major vault protein isoform X2 [Oreochromis niloticus]	0	sp|Q9DGM7|MVP_ICTPU	0	Major vault protein (Fragment) OS=Ictalurus punctatus GN=mvp PE=2 SV=2										GO:0005737;GO:0005634;GO:0030529	cytoplasm|nucleus|ribonucleoprotein complex
comp210250_c1_seq1	124.5	216	33	0.152778	-2.71049	5.2203e-07	5.93905e-05	Down	662
comp210275_c0_seq1	430.5	27	834	30.8889	4.94902	2.49637e-11	2.84007e-09	Up	1076	gi|831286158|ref|XP_012674381.1|PREDICTED: high choriolytic enzyme 1-like [Clupea harengus]	1.2223e-160	sp|P31579|LCE_ORYLA	4e-68	Low choriolytic enzyme OS=Oryzias latipes GN=lce PE=1 SV=1	KOG3714	2e-46	Meprin A metalloprotease							GO:0030133;GO:0004222;GO:0008270	transport vesicle|metalloendopeptidase activity|zinc ion binding
comp210278_c0_seq1	456.5	691	222	0.321274	-1.63813	3.18162e-06	0.000329182	Down	861
comp210289_c1_seq1	14	28	0	0	#NAME?	1.5297e-06	0.000174032	Down	1639
comp210316_c0_seq2	145.5	47	244	5.19149	2.37615	9.83673e-07	0.000111911	Up	1572
comp210392_c0_seq3	235.5	100	371	3.71	1.89142	2.21057e-06	0.000251493	Up	3557	gi|831274862|ref|XP_012687546.1|PREDICTED: annexin A6 isoform X1 [Clupea harengus]	0	sp|P14824|ANXA6_MOUSE	0	Annexin A6 OS=Mus musculus GN=Anxa6 PE=1 SV=3	KOG0819	0	Annexin							GO:0005829;GO:0070062;GO:0005925;GO:0031902;GO:0005765;GO:0042470;GO:0016020;GO:0005739;GO:0048471;GO:0005509;GO:0005544;GO:0048306;GO:0015485;GO:0005525;GO:0015276;GO:0008289;GO:0042803;GO:0097190;GO:0006816;GO:0034220;GO:0051560;GO:0051260;GO:0006937	cytosol|extracellular exosome|focal adhesion|late endosome membrane|lysosomal membrane|melanosome|membrane|mitochondrion|perinuclear region of cytoplasm|calcium ion binding|calcium-dependent phospholipid binding|calcium-dependent protein binding|cholesterol binding|GTP binding|ligand-gated ion channel activity|lipid binding|protein homodimerization activity|apoptotic signaling pathway|calcium ion…
comp210398_c0_seq1	11.5	0	23	Inf	Inf	2.75813e-06	0.000313787	Up	3515	gi|831322794|ref|XP_012694340.1|PREDICTED: RING finger protein 151-like [Clupea harengus]	4.46659e-104	sp|Q2TBT8|RN151_BOVIN	1e-49	RING finger protein 151 OS=Bos taurus GN=RNF151 PE=2 SV=1	KOG0297	5e-19	TNF receptor-associated factor	ko04144	Endocytosis	1	K11981	RNF41, NRDP1	E3 ubiquitin-protein ligase NRDP1	GO:0005634;GO:0004842;GO:0008270	nucleus|ubiquitin-protein transferase activity|zinc ion binding
comp210424_c2_seq16	43.5	0	87	Inf	Inf	6.90861e-09	7.85981e-07	Up	4186	gi|597741732|ref|XP_007232989.1|PREDICTED: potassium voltage-gated channel subfamily C member 3-like isoform X3 [Astyanax mexicanus] gi|597741734|ref|XP_007232990.1| PREDICTED: potassium voltage-gated channel subfamily C member 3-like isoform X4 [Astyanax mexicanus] gi|597741736|ref|XP_007232991.1| PREDICTED: potassium voltage-gated channel subfamily C member 3-like isoform X5 [Astyanax mexicanus…	0	sp|P25122|KCNC1_RAT	0	Potassium voltage-gated channel subfamily C member 1 OS=Rattus norvegicus GN=Kcnc1 PE=2 SV=1	KOG3713	0	Voltage-gated K+ channel KCNB/KCNC							GO:0030673;GO:0009986;GO:0030425;GO:0032590;GO:0016021;GO:0016020;GO:0032589;GO:0043025;GO:0032809;GO:0008076;GO:0005251;GO:0044325;GO:0007420;GO:0035690;GO:0021549;GO:0021759;GO:0034767;GO:1901381;GO:0071805;GO:0051260;GO:0034765;GO:1901379;GO:0014075;GO:0010996;GO:0071774;GO:0009642;GO:1990089;GO:0035864;GO:0009636	axolemma|cell surface|dendrite|dendrite membrane|integral component of membrane|membrane|neuron projection membrane|neuronal cell body|neuronal cell body membrane|voltage-gated potassium channel complex|delayed rectifier potassium channel activity|ion channel binding|brain development|cellular response to drug|cerebellum development|globus pallidus development|positive regulation of ion transmemb…
comp210482_c1_seq1	18	0	36	Inf	Inf	6.57837e-07	7.4841e-05	Up	610
comp210566_c0_seq1	18.5	0	37	Inf	Inf	5.9378e-07	6.75534e-05	Up	447
comp210594_c4_seq1	1663.5	784	2543	3.24362	1.69761	2.55591e-06	0.000264443	Up	975	gi|47204966|emb|CAF92285.1|unnamed protein product	1.86974e-07
comp210594_c6_seq1	1101	289	1913	6.61938	2.7267	8.35758e-08	9.50829e-06	Up	670
comp210602_c0_seq2	73	25	121	4.84	2.27501	2.9218e-06	0.000332408	Up	1417
comp210610_c2_seq3	35	4	66	16.5	4.04439	7.6659e-07	8.72136e-05	Up	1292	gi|831308093|ref|XP_012686342.1|PREDICTED: uncharacterized protein LOC105903176 [Clupea harengus]	2.34678e-62
comp210621_c0_seq1	2185	874	3496	4	2	1.1381e-06	0.000117752	Up	1604	gi|831277268|ref|XP_012697823.1|PREDICTED: 7-dehydrocholesterol reductase [Clupea harengus]	0	sp|Q7SXF1|DHCR7_DANRE	0	7-dehydrocholesterol reductase OS=Danio rerio GN=dhcr7 PE=2 SV=1	KOG1435	0	Sterol reductase/lamin B receptor	ko00100	Steroid biosynthesis	1	K00213	DHCR7	7-dehydrocholesterol reductase	GO:0030176;GO:0047598;GO:0006695	integral component of endoplasmic reticulum membrane|7-dehydrocholesterol reductase activity|cholesterol biosynthetic process
comp210621_c1_seq1	845.5	319	1372	4.30094	2.10465	7.1371e-07	8.11977e-05	Up	690
comp210638_c0_seq1	47.5	13	82	6.30769	2.65711	2.83526e-06	0.000322563	Up	1980
comp210727_c1_seq6	56.5	11	102	9.27273	3.21299	8.0208e-07	9.12513e-05	Up	2336	gi|831305195|ref|XP_012684770.1|PREDICTED: coiled-coil domain-containing protein 37-like [Clupea harengus]	3.76453e-167	sp|Q4R8V8|CCD37_MACFA	1e-85	Coiled-coil domain-containing protein 37 OS=Macaca fascicularis GN=CCDC37 PE=2 SV=2
comp210734_c0_seq3	74.5	26	123	4.73077	2.24207	3.02978e-06	0.000344693	Up	1329
comp210753_c1_seq4	101.5	33	170	5.15152	2.365	1.57981e-06	0.000179733	Up	2797
comp210766_c0_seq1	1035.5	358	1713	4.78492	2.25849	4.28927e-07	4.87984e-05	Up	2338	gi|831319429|ref|XP_012692505.1|PREDICTED: neutral cholesterol ester hydrolase 1-like [Clupea harengus]	0	sp|Q1JQE6|NCEH1_BOVIN	3e-134	Neutral cholesterol ester hydrolase 1 OS=Bos taurus GN=NCEH1 PE=2 SV=2	KOG1515	1e-129	Arylacetamide deacetylase	ko04976	Bile secretion	1	K14349	NCEH1, AADACL1	neutral cholesterol ester hydrolase 1	GO:0005783;GO:0016021;GO:0052689;GO:0042301;GO:0017171;GO:0016042;GO:0006470;GO:0060395;GO:0006805	endoplasmic reticulum|integral component of membrane|carboxylic ester hydrolase activity|phosphate ion binding|serine hydrolase activity|lipid catabolic process|protein dephosphorylation|SMAD protein signal transduction|xenobiotic metabolic process
comp210779_c0_seq80	44.5	9	80	8.88889	3.152	1.48068e-06	0.000168454	Up	3428	gi|780016035|ref|XP_011664432.1|PREDICTED: uncharacterized protein LOC105438389 [Strongylocentrotus purpuratus]	3.64968e-32	sp|Q8VEH0|TM144_MOUSE	5e-24	Transmembrane protein 144 OS=Mus musculus GN=Tmem144 PE=2 SV=1										GO:0016021	integral component of membrane
comp210790_c0_seq2	790	1203	377	0.313383	-1.674	2.62998e-06	0.000272107	Down	2640	gi|831273858|ref|XP_012682076.1|PREDICTED: NAD-dependent protein deacylase sirtuin-5	2.84884e-57	sp|F7DKV7|SIR5_XENTR	4e-44	NAD-dependent protein deacylase sirtuin-5, mitochondrial OS=Xenopus tropicalis GN=sirt5 PE=3 SV=1	KOG2684	2e-40	Sirtuin 5 and related class III sirtuins (SIR2 family)							GO:0005829;GO:0005739;GO:0005634;GO:0070403;GO:0036054;GO:0036055;GO:0008270;GO:0036047;GO:0036049;GO:0036048;GO:0010566	cytosol|mitochondrion|nucleus|NAD+ binding|protein-malonyllysine demalonylase activity|protein-succinyllysine desuccinylase activity|zinc ion binding|peptidyl-lysine demalonylation|peptidyl-lysine desuccinylation|protein desuccinylation|regulation of ketone biosynthetic process
comp210809_c0_seq1	37	65	9	0.138462	-2.85244	3.21968e-06	0.000366298	Down	990
comp210822_c0_seq1	21.5	43	0	0	#NAME?	3.24281e-07	3.68929e-05	Down	2847	gi|831285293|ref|XP_012673908.1|PREDICTED: NACHT	0	sp|B0FPE9|NALP3_MACMU	1e-42	NACHT, LRR and PYD domains-containing protein 3 OS=Macaca mulatta GN=NLRP3 PE=2 SV=1	KOG4308	5e-35	LRR-containing protein	ko05133;ko05164;ko04621	Pertussis|Influenza A|NOD-like receptor signaling pathway	3	K12800	NLRP3, PYPAF1	NACHT, LRR and PYD domains-containing protein 3	GO:0005737;GO:0072559;GO:0005634;GO:0005524;GO:0043565;GO:0008134;GO:0006919;GO:0071222;GO:0051607;GO:0006954;GO:0045087;GO:0032611;GO:0050701;GO:0032621;GO:0002674;GO:0050713;GO:0042347;GO:0032088;GO:0044546;GO:0050718;GO:0032753;GO:0051092;GO:2000553;GO:0045630;GO:0045944;GO:0002830	cytoplasm|NLRP3 inflammasome complex|nucleus|ATP binding|sequence-specific DNA binding|transcription factor binding|activation of cysteine-type endopeptidase activity involved in apoptotic process|cellular response to lipopolysaccharide|defense response to virus|inflammatory response|innate immune response|interleukin-1 beta production|interleukin-1 secretion|interleukin-18 production|negative re…
comp210833_c4_seq1	27.5	2	53	26.5	4.72792	7.52359e-07	8.55946e-05	Up	740
comp210856_c0_seq1	51.5	91	12	0.131868	-2.92283	1.60057e-06	0.000182094	Down	381
comp210856_c1_seq2	144.5	253	36	0.142292	-2.81307	3.1637e-07	3.59929e-05	Down	656
comp210913_c1_seq1	1495	2304	686	0.297743	-1.74786	2.17772e-06	0.000254224	Down	1855	gi|831306381|ref|XP_012685416.1|PREDICTED: procollagen C-endopeptidase enhancer 2-like [Clupea harengus]	0	sp|Q15113|PCOC1_HUMAN	6e-102	Procollagen C-endopeptidase enhancer 1 OS=Homo sapiens GN=PCOLCE PE=1 SV=2	KOG3714	2e-39	Meprin A metalloprotease							GO:0070062;GO:0005615;GO:0005518;GO:0008201;GO:0016504;GO:0007275;GO:0010952;GO:0006508	extracellular exosome|extracellular space|collagen binding|heparin binding|peptidase activator activity|multicellular organismal development|positive regulation of peptidase activity|proteolysis
comp210966_c3_seq12	274.5	425	124	0.291765	-1.77712	2.71232e-06	0.000308576	Down	3483	gi|831569028|ref|XP_012734235.1|PREDICTED: zinc finger MYM-type protein 1-like [Fundulus heteroclitus]	0	sp|Q5SVZ6|ZMYM1_HUMAN	3e-51	Zinc finger MYM-type protein 1 OS=Homo sapiens GN=ZMYM1 PE=2 SV=1										GO:0005634;GO:0003676;GO:0008270	nucleus|nucleic acid binding|zinc ion binding
comp211010_c0_seq56	69.5	23	116	5.04348	2.33442	2.79022e-06	0.000317439	Up	1723	gi|831280287|ref|XP_012671168.1|PREDICTED: doublecortin domain-containing protein 2C [Clupea harengus]	2.96174e-76	sp|Q5DU00|DCDC2_MOUSE	2e-70	Doublecortin domain-containing protein 2 OS=Mus musculus GN=Dcdc2 PE=2 SV=2	KOG3757	8e-37	Microtubule assembly protein Doublecortin and related proteins, contain DCX domain							GO:0005930;GO:0005737;GO:0005856;GO:0072372;GO:0048813;GO:0035556;GO:0001764;GO:0045880;GO:0030111;GO:0008542	axoneme|cytoplasm|cytoskeleton|primary cilium|dendrite morphogenesis|intracellular signal transduction|neuron migration|positive regulation of smoothened signaling pathway|regulation of Wnt signaling pathway|visual learning
comp211028_c0_seq6	80.5	25	136	5.44	2.44361	1.83442e-06	0.000208699	Up	4227	gi|831277045|ref|XP_012697703.1|PREDICTED: protein ECT2 [Clupea harengus]	0	sp|Q9H8V3|ECT2_HUMAN	0	Protein ECT2 OS=Homo sapiens GN=ECT2 PE=1 SV=4	KOG3524	0	Predicted guanine nucleotide exchange factor (PEBBLE)
comp211036_c1_seq2	11.5	0	23	Inf	Inf	2.75813e-06	0.000313787	Up	1514
comp211172_c0_seq1	389.5	671	108	0.160954	-2.63528	1.62741e-07	1.85148e-05	Down	1798
comp211173_c1_seq8	58.5	117	0	0	#NAME?	8.27899e-10	9.41888e-08	Down	1292	gi|765165513|ref|XP_011491708.1|PREDICTED: uncharacterized protein LOC105357940 [Oryzias latipes]	1.17163e-108
comp211175_c0_seq1	128.5	47	210	4.46809	2.15966	1.91763e-06	0.000218165	Up	876
comp211182_c3_seq1	26.5	53	0	0	#NAME?	1.23313e-07	1.40291e-05	Down	301
comp211199_c3_seq15	467.5	724	211	0.291436	-1.77875	2.14381e-06	0.000221807	Down	1930	gi|831287220|ref|XP_012674958.1|PREDICTED: protein disulfide-isomerase A6-like isoform X2 [Clupea harengus]	0	sp|Q63081|PDIA6_RAT	0	Protein disulfide-isomerase A6 OS=Rattus norvegicus GN=Pdia6 PE=1 SV=2	KOG0191	0	Thioredoxin/protein disulfide isomerase	ko04141	Protein processing in endoplasmic reticulum	1	K09584	PDIA6, TXNDC7	protein disulfide-isomerase A6	GO:0005788;GO:0005793;GO:0042470;GO:0005886;GO:0005790;GO:0005509;GO:0003756;GO:0045454;GO:0030168;GO:0070527;GO:0006457;GO:0034976	endoplasmic reticulum lumen|endoplasmic reticulum-Golgi intermediate compartment|melanosome|plasma membrane|smooth endoplasmic reticulum|calcium ion binding|protein disulfide isomerase activity|cell redox homeostasis|platelet activation|platelet aggregation|protein folding|response to endoplasmic reticulum stress
comp211252_c2_seq10	942	1589	295	0.185651	-2.42933	2.40223e-07	2.48543e-05	Down	3287	gi|831320132|ref|XP_012692881.1|PREDICTED: phosphoenolpyruvate carboxykinase	0	sp|P05153|PCKGC_CHICK	0	Phosphoenolpyruvate carboxykinase, cytosolic [GTP] OS=Gallus gallus GN=PCK1 PE=2 SV=1	KOG3749	0	Phosphoenolpyruvate carboxykinase	ko04068;ko04151;ko04152;ko04931;ko00010;ko00020;ko00620;ko03320;ko04910;ko04920;ko04922;ko04964	FoxO signaling pathway|PI3K-Akt signaling pathway|AMPK signaling pathway|Insulin resistance|Glycolysis / Gluconeogenesis|Citrate cycle (TCA cycle)|Pyruvate metabolism|PPAR signaling pathway|Insulin signaling pathway|Adipocytokine signaling pathway|Glucagon signaling pathway|Proximal tubule bicarbonate reclamation	12	K01596	E4.1.1.32, pckA, PEPCK	phosphoenolpyruvate carboxykinase (GTP)	GO:0005829;GO:0005525;GO:0046872;GO:0004613;GO:0005975;GO:0006094;GO:0044281	cytosol|GTP binding|metal ion binding|phosphoenolpyruvate carboxykinase (GTP) activity|carbohydrate metabolic process|gluconeogenesis|small molecule metabolic process
comp211259_c2_seq3	1139.5	153	2126	13.8954	3.79654	1.27368e-09	1.44905e-07	Up	1975
comp211289_c0_seq1	186.5	73	300	4.10959	2.03899	1.80402e-06	0.00020524	Up	965
comp211307_c0_seq5	36	68	4	0.0588235	-4.08746	6.72539e-07	7.65137e-05	Down	3193	gi|831317257|ref|XP_012691307.1|PREDICTED: PDZ and LIM domain protein 3 [Clupea harengus]	3.28217e-98	sp|Q3SYZ8|PDLI3_BOVIN	5e-78	PDZ and LIM domain protein 3 OS=Bos taurus GN=PDLIM3 PE=2 SV=1	KOG1703	2e-50	Adaptor protein Enigma and related PDZ-LIM proteins							GO:0015629;GO:0030018;GO:0008307;GO:0008270;GO:0007015;GO:0007507	actin cytoskeleton|Z disc|structural constituent of muscle|zinc ion binding|actin filament organization|heart development
comp211364_c0_seq32	63	17	109	6.41176	2.68072	1.70403e-06	0.000193865	Up	2338	gi|831309555|ref|XP_012687143.1|PREDICTED: multiple PDZ domain protein-like [Clupea harengus]	2.16839e-91	sp|O55164|MPDZ_RAT	5e-64	Multiple PDZ domain protein OS=Rattus norvegicus GN=Mpdz PE=1 SV=1	KOG3528	4e-63	FOG: PDZ domain	ko04530;ko04391	Tight junction|Hippo signaling pathway -fly	2	K06095	MPDZ, MUPP1, Patj	multiple PDZ domain protein	GO:0016324;GO:0005923;GO:0030425;GO:0012505;GO:0005622;GO:0014069;GO:0045211;GO:0035556;GO:0042552	apical plasma membrane|bicellular tight junction|dendrite|endomembrane system|intracellular|postsynaptic density|postsynaptic membrane|intracellular signal transduction|myelination
comp211366_c0_seq25	726	1219	233	0.19114	-2.3873	2.8576e-07	2.95658e-05	Down	2596	gi|831274910|ref|XP_012687779.1|PREDICTED: leukocyte cell-derived chemotaxin-2-like [Clupea harengus]	1.20265e-87	sp|O62644|LECT2_BOVIN	7e-41	Leukocyte cell-derived chemotaxin-2 OS=Bos taurus GN=LECT2 PE=1 SV=1										GO:0005576;GO:0006935	extracellular region|chemotaxis
comp211377_c0_seq1	235.5	80	391	4.8875	2.2891	7.44062e-07	8.46507e-05	Up	1487	gi|831299464|ref|XP_012681638.1|PREDICTED: catechol O-methyltransferase-like [Clupea harengus]	7.4237e-163	sp|P22734|COMT_RAT	2e-98	Catechol O-methyltransferase OS=Rattus norvegicus GN=Comt PE=1 SV=2	KOG1663	2e-91	O-methyltransferase	ko00350;ko00965;ko00140;ko04728	Tyrosine metabolism|Betalain biosynthesis|Steroid hormone biosynthesis|Dopaminergic synapse	4	K00545	COMT	catechol O-methyltransferase	GO:0030424;GO:0044297;GO:0005829;GO:0030425;GO:0043197;GO:0070062;GO:0016021;GO:0016020;GO:0005739;GO:0045211;GO:0016206;GO:0000287;GO:0016036;GO:0032502;GO:0042420;GO:0008210;GO:0007565;GO:0007612;GO:0048609;GO:0045963;GO:0035814;GO:0048662;GO:0042135;GO:0050668;GO:0051930;GO:0042493;GO:0032496;GO:0014070;GO:0048265;GO:0046498;GO:0046500;GO:0007614	axon|cell body|cytosol|dendrite|dendritic spine|extracellular exosome|integral component of membrane|membrane|mitochondrion|postsynaptic membrane|catechol O-methyltransferase activity|magnesium ion binding|cellular response to phosphate starvation|developmental process|dopamine catabolic process|estrogen metabolic process|female pregnancy|learning|multicellular organismal reproductive process|neg…
comp211395_c0_seq1	1385	2166	604	0.278855	-1.84241	1.63502e-06	0.00019087	Down	1425	gi|831314126|ref|XP_012689619.1|PREDICTED: regulator of G-protein signaling 5-like [Clupea harengus]	5.04527e-98	sp|O08850|RGS5_MOUSE	4e-75	Regulator of G-protein signaling 5 OS=Mus musculus GN=Rgs5 PE=2 SV=2	KOG3589	3e-74	G protein signaling regulators							GO:0005737;GO:0005886;GO:0005096;GO:0007186;GO:0009968;GO:0043547	cytoplasm|plasma membrane|GTPase activator activity|G-protein coupled receptor signaling pathway|negative regulation of signal transduction|positive regulation of GTPase activity
comp211415_c6_seq2	17.5	1	34	34	5.08746	2.03847e-06	0.000231914	Up	1768	gi|831322549|ref|XP_012694206.1|PREDICTED: vesicular inhibitory amino acid transporter-like [Clupea harengus]	4.58701e-180	sp|Q95KE2|VIAAT_MACFA	3e-174	Vesicular inhibitory amino acid transporter OS=Macaca fascicularis GN=SLC32A1 PE=2 SV=1	KOG4303	3e-174	Vesicular inhibitory amino acid transporter	ko05032;ko05033;ko04721;ko04723;ko04727	Morphine addiction|Nicotine addiction|Synaptic vesicle cycle|Retrograde endocannabinoid signaling|GABAergic synapse	5	K15015	SLC32A, VGAT	solute carrier family 32 (vesicular inhibitory amino acid transporter)	GO:0030659;GO:0016021;GO:0006836	cytoplasmic vesicle membrane|integral component of membrane|neurotransmitter transport
comp211420_c2_seq2	102.5	169	36	0.213018	-2.23095	2.09686e-06	0.000238556	Down	1334	gi|831294021|ref|XP_012678678.1|PREDICTED: ras-related protein Rab-26-like [Clupea harengus]	2.89524e-144	sp|P51156|RAB26_RAT	1e-122	Ras-related protein Rab-26 OS=Rattus norvegicus GN=Rab26 PE=2 SV=2	KOG0083	4e-111	GTPase Rab26/Rab37, small G protein superfamily							GO:0005768;GO:0000139;GO:0031226;GO:0005886;GO:0030667;GO:0030658;GO:0019002;GO:0005525;GO:0003924;GO:0035272;GO:0043001;GO:0006886;GO:0072659;GO:0009306;GO:0032482;GO:0045055;GO:0017157;GO:0006904;GO:0016192	endosome|Golgi membrane|intrinsic component of plasma membrane|plasma membrane|secretory granule membrane|transport vesicle membrane|GMP binding|GTP binding|GTPase activity|exocrine system development|Golgi to plasma membrane protein transport|intracellular protein transport|protein localization to plasma membrane|protein secretion|Rab protein signal transduction|regulated secretory pathway|regul…
comp211428_c0_seq5	22	3	41	13.6667	3.77259	3.05711e-06	0.000347802	Up	2509
comp211492_c1_seq20	122.5	203	42	0.206897	-2.27302	1.55035e-06	0.00017638	Down	2420	gi|742175097|ref|XP_010886628.1|PREDICTED: interleukin-15-like [Esox lucius]	2.64016e-06
comp211497_c0_seq1	13	0	26	Inf	Inf	1.92207e-06	0.000218671	Up	1635
comp211531_c0_seq1	13	26	0	0	#NAME?	1.92207e-06	0.000218671	Down	551
comp211543_c1_seq2	64.5	113	16	0.141593	-2.82018	1.25997e-06	0.000143345	Down	612
comp211558_c0_seq12	19	38	0	0	#NAME?	5.36201e-07	6.10027e-05	Down	3803	gi|919063285|ref|XP_013413276.1|PREDICTED: uncharacterized protein LOC106175700 [Lingula anatina] gi|919063287|ref|XP_013413277.1| PREDICTED: uncharacterized protein LOC106175700 [Lingula anatina]	0
comp211572_c0_seq1	1181.5	514	1849	3.59728	1.8469	1.58755e-06	0.000180613	Up	482
comp211595_c0_seq1	20	40	0	0	#NAME?	4.37858e-07	4.98144e-05	Down	1463
comp211599_c0_seq21	70	18	122	6.77778	2.76081	1.21789e-06	0.000138557	Up	3237	gi|929109938|ref|XP_014066240.1|PREDICTED: cilia- and flagella-associated protein 99 [Salmo salar]	6.33941e-96	sp|D6REC4|CFA99_HUMAN	9e-26											GO:0042995	cell projection
comp211659_c0_seq2	123.5	30	217	7.23333	2.85466	3.6694e-07	4.17461e-05	Up	1995	gi|831307109|ref|XP_012685810.1|PREDICTED: dual specificity protein phosphatase 2 [Clupea harengus]	0	sp|Q05922|DUS2_MOUSE	3e-90	Dual specificity protein phosphatase 2 OS=Mus musculus GN=Dusp2 PE=1 SV=2	KOG1716	5e-88	Dual specificity phosphatase	ko04010	MAPK signaling pathway	1	K04459	DUSP, MKP	dual specificity MAP kinase phosphatase	GO:0005634;GO:0017017;GO:0051019;GO:0004721;GO:0004725;GO:0008138;GO:0001706;GO:0006470	nucleus|MAP kinase tyrosine/serine/threonine phosphatase activity|mitogen-activated protein kinase binding|phosphoprotein phosphatase activity|protein tyrosine phosphatase activity|protein tyrosine/serine/threonine phosphatase activity|endoderm formation|protein dephosphorylation
comp211660_c1_seq19	114	189	39	0.206349	-2.27684	1.67143e-06	0.000190156	Down	1411	gi|664719401|ref|XP_008516731.1|PREDICTED: transmembrane emp24 domain-containing protein 2 isoform X1 [Equus przewalskii] gi|958758221|ref|XP_014714293.1| PREDICTED: transmembrane emp24 domain-containing protein 2 isoform X1 [Equus asinus]	3.26064e-24	sp|P49020|TMED2_CRIGR	6e-24	Transmembrane emp24 domain-containing protein 2 (Fragment) OS=Cricetulus griseus GN=TMED2 PE=1 SV=1	KOG1692	2e-24	Putative cargo transport protein EMP24 (p24 protein family)							GO:0030137;GO:0030663;GO:0005783;GO:0005789;GO:0005793;GO:0033116;GO:0005794;GO:0032580;GO:0016021;GO:0007030;GO:0034260;GO:0072661;GO:0016192	COPI-coated vesicle|COPI-coated vesicle membrane|endoplasmic reticulum|endoplasmic reticulum membrane|endoplasmic reticulum-Golgi intermediate compartment|endoplasmic reticulum-Golgi intermediate compartment membrane|Golgi apparatus|Golgi cisterna membrane|integral component of membrane|Golgi organization|negative regulation of GTPase activity|protein targeting to plasma membrane|vesicle-mediated…
comp211665_c0_seq1	36	1	71	71	6.14975	8.70193e-08	9.90004e-06	Up	1438	gi|831320700|ref|XP_012693190.1|PREDICTED: autism susceptibility gene 2 protein [Clupea harengus]	5.72165e-15	sp|Q8WXX7|AUTS2_HUMAN	8e-12	Autism susceptibility gene 2 protein OS=Homo sapiens GN=AUTS2 PE=1 SV=1										GO:0005634;GO:0003682;GO:0098582;GO:0051571;GO:2000620;GO:0045944;GO:0060013	nucleus|chromatin binding|innate vocalization behavior|positive regulation of histone H3-K4 methylation|positive regulation of histone H4-K16 acetylation|positive regulation of transcription from RNA polymerase II promoter|righting reflex
comp211671_c1_seq1	40.5	72	9	0.125	-3	2.23221e-06	0.000253954	Down	310
comp211694_c0_seq1	83	148	18	0.121622	-3.03953	4.93614e-07	5.61577e-05	Down	1057	gi|831319771|ref|XP_012692690.1|PREDICTED: SOSS complex subunit B2 [Clupea harengus]	2.27479e-34	sp|Q5PRC7|SOSB2_DANRE	5e-24	SOSS complex subunit B2 OS=Danio rerio GN=nabp1 PE=2 SV=1	KOG3416	1e-07	Predicted nucleic acid binding protein							GO:0005634;GO:0070876;GO:0003697;GO:0006974;GO:0006281;GO:0000724;GO:0007093;GO:0010212	nucleus|SOSS complex|single-stranded DNA binding|cellular response to DNA damage stimulus|DNA repair|double-strand break repair via homologous recombination|mitotic cell cycle checkpoint|response to ionizing radiation
comp211694_c1_seq1	94.5	168	21	0.125	-3	4.1679e-07	4.74175e-05	Down	1308	gi|966705986|gb|KTG38227.1|hypothetical protein cypCar_00005395 [Cyprinus carpio]	2.72048e-59	sp|Q5PRC7|SOSB2_DANRE	3e-60	SOSS complex subunit B2 OS=Danio rerio GN=nabp1 PE=2 SV=1	KOG3416	1e-52	Predicted nucleic acid binding protein							GO:0005634;GO:0070876;GO:0003697;GO:0006974;GO:0006281;GO:0000724;GO:0007093;GO:0010212	nucleus|SOSS complex|single-stranded DNA binding|cellular response to DNA damage stimulus|DNA repair|double-strand break repair via homologous recombination|mitotic cell cycle checkpoint|response to ionizing radiation
comp211711_c0_seq4	89	33	145	4.39394	2.13551	3.01385e-06	0.000342881	Up	1144	gi|831282159|ref|XP_012672198.1|PREDICTED: transmembrane protein 150B-like [Clupea harengus]	1.7863e-105	sp|Q32PK2|T150B_DANRE	7e-73	Transmembrane protein 150B OS=Danio rerio GN=tmem150b PE=2 SV=1	KOG4320	4e-24	Uncharacterized conserved protein							GO:0016021;GO:0005764;GO:0010506	integral component of membrane|lysosome|regulation of autophagy
comp211713_c0_seq5	23	3	43	14.3333	3.8413	2.62546e-06	0.000298694	Up	2361	gi|597790291|ref|XP_007258517.1|PREDICTED: interleukin-6 receptor subunit beta-like [Astyanax mexicanus]	1.28773e-63	sp|P40189|IL6RB_HUMAN	1e-28	Interleukin-6 receptor subunit beta OS=Homo sapiens GN=IL6ST PE=1 SV=2	KOG3513	7e-06	Neural cell adhesion molecule L1	ko04550;ko04630;ko04060;ko05203	Signaling pathways regulating pluripotency of stem cells|Jak-STAT signaling pathway|Cytokine-cytokine receptor interaction|Viral carcinogenesis	4	K05060	IL6ST, GP130	interleukin 6 signal transducer	GO:0070110;GO:0030425;GO:0009897;GO:0070062;GO:0005576;GO:0005615;GO:0005896;GO:0016020;GO:0043025;GO:0005900;GO:0005886;GO:0004897;GO:0005127;GO:0019838;GO:0004921;GO:0045509;GO:0042803;GO:0070120;GO:0019221;GO:0005977;GO:0070106;GO:0070102;GO:0048861;GO:0043066;GO:0070104;GO:0038165;GO:0002675;GO:0002821;GO:0048711;GO:0010613;GO:0008284;GO:0045669;GO:0042102;GO:0042511;GO:0042517;GO:0010575;GO:…	ciliary neurotrophic factor receptor complex|dendrite|external side of plasma membrane|extracellular exosome|extracellular region|extracellular space|interleukin-6 receptor complex|membrane|neuronal cell body|oncostatin-M receptor complex|plasma membrane|ciliary neurotrophic factor receptor activity|ciliary neurotrophic factor receptor binding|growth factor binding|interleukin-11 receptor activit…
comp211726_c3_seq4	17	34	0	0	#NAME?	8.08553e-07	9.19878e-05	Down	965
comp211777_c0_seq2	95	1	189	189	7.56224	8.33353e-11	9.48092e-09	Up	4520	gi|675363786|gb|KFM56688.1|Retrovirus-related Pol polyprotein from transposon 412	0	sp|P10394|POL4_DROME	1e-122	Retrovirus-related Pol polyprotein from transposon 412 OS=Drosophila melanogaster GN=POL PE=4 SV=1	KOG0017	6e-142	FOG: Transposon-encoded proteins with TYA, reverse transcriptase, integrase domains in various combinations							GO:0004190;GO:0004519;GO:0003676;GO:0003964;GO:0015074	aspartic-type endopeptidase activity|endonuclease activity|nucleic acid binding|RNA-directed DNA polymerase activity|DNA integration
comp211777_c2_seq2	52	2	102	51	5.67243	2.40349e-08	2.73441e-06	Up	1318
comp211791_c1_seq1	20	2	38	19	4.24793	2.53678e-06	0.000288605	Up	461
comp211802_c0_seq2	156	249	63	0.253012	-1.98272	2.41878e-06	0.000275181	Down	1073
comp211831_c0_seq2	543	266	820	3.08271	1.6242	3.17021e-06	0.000360669	Up	2823	gi|831326470|ref|XP_012696354.1|PREDICTED: galectin-3-binding protein A-like [Clupea harengus]	0	sp|Q24JV9|L3BPA_DANRE	5e-148	Galectin-3-binding protein A OS=Danio rerio GN=lgals3bpa PE=2 SV=1										GO:0016020;GO:0005578;GO:0005044;GO:0007155	membrane|proteinaceous extracellular matrix|scavenger receptor activity|cell adhesion
comp211878_c1_seq1	93.5	16	171	10.6875	3.41785	1.61199e-07	1.83393e-05	Up	1662
comp211888_c0_seq1	113	22	204	9.27273	3.21299	1.74323e-07	1.98324e-05	Up	1159
comp211916_c0_seq2	92	179	5	0.027933	-5.16189	3.53124e-09	4.01743e-07	Down	1234
comp211917_c0_seq11	46	7	85	12.1429	3.60204	6.85774e-07	7.80194e-05	Up	2176	gi|573879418|ref|XP_006627927.1|PREDICTED: transmembrane protease serine 2-like [Lepisosteus oculatus]	1.02801e-92	sp|O15393|TMPS2_HUMAN	3e-82	Transmembrane protease serine 2 OS=Homo sapiens GN=TMPRSS2 PE=1 SV=3	KOG3627	7e-83	Trypsin	ko05202;ko05164	Transcriptional misregulation in cancers|Influenza A	2	K09633	TMPRSS2	transmembrane protease, serine 2
comp211976_c0_seq11	172.5	287	58	0.202091	-2.30693	9.69202e-07	0.000110265	Down	2767	gi|929080967|ref|XP_014050924.1|PREDICTED: butyrophilin subfamily 1 member A1-like isoform X4 [Salmo salar]	6.73397e-21	sp|Q8K243|TRI68_MOUSE	2e-11	E3 ubiquitin-protein ligase TRIM68 OS=Mus musculus GN=Trim68 PE=2 SV=1	KOG2177	5e-10	Predicted E3 ubiquitin ligase							GO:0005737;GO:0005794;GO:0005730;GO:0005654;GO:0005634;GO:0048471;GO:0050681;GO:0035035;GO:0016874;GO:0004842;GO:0008270;GO:0051865;GO:0060765	cytoplasm|Golgi apparatus|nucleolus|nucleoplasm|nucleus|perinuclear region of cytoplasm|androgen receptor binding|histone acetyltransferase binding|ligase activity|ubiquitin-protein transferase activity|zinc ion binding|protein autoubiquitination|regulation of androgen receptor signaling pathway
comp212010_c0_seq1	27	54	0	0	#NAME?	1.12286e-07	1.27746e-05	Down	389
comp212072_c0_seq2	260	447	73	0.163311	-2.61431	2.55043e-07	2.90159e-05	Down	1242
comp212110_c2_seq30	31	0	62	Inf	Inf	5.41718e-08	6.16304e-06	Up	1566	gi|831316623|ref|XP_012690960.1|PREDICTED: cytochrome P450 2F2-like [Clupea harengus]	0	sp|O35293|CP2F2_RAT	1e-115	Cytochrome P450 2F2 OS=Rattus norvegicus GN=Cyp2f2 PE=2 SV=1	KOG0156	7e-111	Cytochrome P450 CYP2 subfamily							GO:0005737;GO:0005789;GO:0043231;GO:0008392;GO:0020037;GO:0005506;GO:0004497;GO:0016712;GO:0019825;GO:0008395;GO:0019373;GO:0042738;GO:0018931;GO:0055114;GO:0009636;GO:0018979	cytoplasm|endoplasmic reticulum membrane|intracellular membrane-bounded organelle|arachidonic acid epoxygenase activity|heme binding|iron ion binding|monooxygenase activity|oxidoreductase activity, acting on paired donors, with incorporation or reduction of molecular oxygen, reduced flavin or flavoprotein as one donor, and incorporation of one atom of oxygen|oxygen binding|steroid hydroxylase act…
comp212139_c0_seq1	280	489	71	0.145194	-2.78394	1.37047e-07	1.55916e-05	Down	5347	gi|831308858|ref|XP_012686758.1|PREDICTED: hedgehog-interacting protein [Clupea harengus]	0	sp|Q96QV1|HHIP_HUMAN	0	Hedgehog-interacting protein OS=Homo sapiens GN=HHIP PE=1 SV=3	KOG1217	3e-06	Fibrillins and related proteins containing Ca2+-binding EGF-like domains	ko04024;ko04340;ko05200;ko05217	cAMP signaling pathway|Hedgehog signaling pathway|Pathways in cancer|Basal cell carcinoma	4	K06231	HHIP	hedgehog interacting protein	GO:0009986;GO:0060170;GO:0005737;GO:0005576;GO:0005887;GO:0097108;GO:0016901;GO:0048038;GO:0008270;GO:0005975;GO:0009953;GO:0060441;GO:0009968;GO:0045879;GO:0007405;GO:0040036;GO:0048705;GO:0007224	cell surface|ciliary membrane|cytoplasm|extracellular region|integral component of plasma membrane|hedgehog family protein binding|oxidoreductase activity, acting on the CH-OH group of donors, quinone or similar compound as acceptor|quinone binding|zinc ion binding|carbohydrate metabolic process|dorsal/ventral pattern formation|epithelial tube branching involved in lung morphogenesis|negative reg…
comp212189_c2_seq1	14.5	29	0	0	#NAME?	1.37055e-06	0.000155925	Down	816
comp212213_c0_seq2	42.5	79	6	0.0759494	-3.71882	7.05144e-07	8.02231e-05	Down	774
comp212220_c1_seq2	507	50	964	19.28	4.26903	2.73885e-10	3.11594e-08	Up	505
comp212250_c0_seq1	22	44	0	0	#NAME?	2.93689e-07	3.34125e-05	Down	1350
comp212259_c1_seq7	1041	1593	489	0.306968	-1.70384	2.39774e-06	0.000247357	Down	3874	gi|831301375|ref|XP_012682686.1|PREDICTED: WD repeat domain phosphoinositide-interacting protein 1-like isoform X2 [Clupea harengus]	0	sp|Q8R3E3|WIPI1_MOUSE	0	WD repeat domain phosphoinositide-interacting protein 1 OS=Mus musculus GN=Wipi1 PE=1 SV=1	KOG2110	0	Uncharacterized conserved protein, contains WD40 repeats							GO:0000421;GO:0030136;GO:0005737;GO:0005856;GO:0005829;GO:0010008;GO:0019898;GO:0000407;GO:0034045;GO:0005802;GO:0050681;GO:0030331;GO:0080025;GO:0032266;GO:0005102;GO:0000045;GO:0006995;GO:0000422;GO:0044804;GO:0006497;GO:0034497;GO:0048203	autophagosome membrane|clathrin-coated vesicle|cytoplasm|cytoskeleton|cytosol|endosome membrane|extrinsic component of membrane|pre-autophagosomal structure|pre-autophagosomal structure membrane|trans-Golgi network|androgen receptor binding|estrogen receptor binding|phosphatidylinositol-3,5-bisphosphate binding|phosphatidylinositol-3-phosphate binding|receptor binding|autophagosome assembly|cellu…
comp212296_c1_seq1	29.5	0	59	Inf	Inf	7.08911e-08	8.06517e-06	Up	4724	gi|847095004|ref|XP_012811064.1|PREDICTED: uncharacterized protein K02A2.6-like [Xenopus (Silurana) tropicalis]	0	sp|P20825|POL2_DROME	1e-64	Retrovirus-related Pol polyprotein from transposon 297 OS=Drosophila melanogaster GN=pol PE=4 SV=1	KOG0017	2e-109	FOG: Transposon-encoded proteins with TYA, reverse transcriptase, integrase domains in various combinations							GO:0004190;GO:0004519;GO:0003676;GO:0003964;GO:0015074	aspartic-type endopeptidase activity|endonuclease activity|nucleic acid binding|RNA-directed DNA polymerase activity|DNA integration
comp212354_c0_seq6	35	6	64	10.6667	3.41504	1.69576e-06	0.000192924	Up	2644	gi|831291660|ref|XP_012677380.1|PREDICTED: GAS2-like protein 2 [Clupea harengus]	0	sp|Q8NHY3|GA2L2_HUMAN	2e-107	GAS2-like protein 2 OS=Homo sapiens GN=GAS2L2 PE=2 SV=1	KOG0516	5e-108	Dystonin, GAS (Growth-arrest-specific protein), and related proteins							GO:0005737;GO:0005856;GO:0051015;GO:0008093;GO:0008017;GO:0007050;GO:0001578;GO:0007026	cytoplasm|cytoskeleton|actin filament binding|cytoskeletal adaptor activity|microtubule binding|cell cycle arrest|microtubule bundle formation|negative regulation of microtubule depolymerization
comp212360_c1_seq14	552.5	261	844	3.23372	1.69319	2.61245e-06	0.000297214	Up	1996	gi|831315662|ref|XP_012690451.1|PREDICTED: adenosine deaminase [Clupea harengus]	0	sp|Q6DG22|ADA_DANRE	0	Adenosine deaminase OS=Danio rerio GN=ada PE=2 SV=2	KOG1097	9e-171	Adenine deaminase/adenosine deaminase	ko05340;ko00230	Primary immunodeficiency|Purine metabolism	2	K01488	add, ADA	adenosine deaminase	GO:0030054;GO:0060205;GO:0005886;GO:0004000;GO:0008270;GO:0006154;GO:0046103;GO:0009117;GO:0009168	cell junction|cytoplasmic membrane-bounded vesicle lumen|plasma membrane|adenosine deaminase activity|zinc ion binding|adenosine catabolic process|inosine biosynthetic process|nucleotide metabolic process|purine ribonucleoside monophosphate biosynthetic process
comp212375_c3_seq5	11	0	22	Inf	Inf	3.11879e-06	0.00035482	Up	920
comp212427_c0_seq2	14.5	29	0	0	#NAME?	1.37055e-06	0.000155925	Down	1164	gi|831294742|ref|XP_012679073.1|PREDICTED: VIP peptides-like [Clupea harengus]	5.52407e-77	sp|P01282|VIP_HUMAN	1e-32	VIP peptides OS=Homo sapiens GN=VIP PE=1 SV=1				ko04080	Neuroactive ligand-receptor interaction	1	K05264	VIP	vasoactive intestinal peptide
comp212435_c1_seq2	152.5	243	62	0.255144	-1.97062	2.53903e-06	0.000288861	Down	3460	gi|831323835|ref|XP_012694909.1|PREDICTED: arachidonate 12-lipoxygenase	0	sp|Q9BYJ1|LOXE3_HUMAN	3e-165	Hydroperoxide isomerase ALOXE3 OS=Homo sapiens GN=ALOXE3 PE=1 SV=1
comp212474_c0_seq4	76	17	135	7.94118	2.98935	6.56525e-07	7.46918e-05	Up	942
comp212476_c1_seq11	39	0	78	Inf	Inf	1.40054e-08	1.59337e-06	Up	1871	gi|831279448|ref|XP_012670699.1|PREDICTED: beta-1	4.23856e-177	sp|Q00973|B4GN1_HUMAN	7e-73	Beta-1,4 N-acetylgalactosaminyltransferase 1 OS=Homo sapiens GN=B4GALNT1 PE=1 SV=2
comp212476_c6_seq1	18.5	0	37	Inf	Inf	5.9378e-07	6.75534e-05	Up	324
comp212516_c0_seq2	66.5	133	0	0	#NAME?	3.02837e-10	3.44533e-08	Down	849
comp212553_c0_seq1	50	11	89	8.09091	3.0163	1.45166e-06	0.000165153	Up	2288
comp212600_c8_seq2	13.5	0	27	Inf	Inf	1.71196e-06	0.000194767	Up	386
comp212608_c0_seq3	494	10	978	97.8	6.61176	3.91816e-14	4.45762e-12	Up	2395	gi|831319294|ref|XP_012692432.1|PREDICTED: fibrous sheath CABYR-binding protein-like [Clupea harengus]	1.18483e-39
comp212628_c0_seq1	14	0	28	Inf	Inf	1.5297e-06	0.000174032	Up	307
comp212629_c0_seq2	50.5	9	92	10.2222	3.35364	8.13659e-07	9.25686e-05	Up	1995	gi|831328181|ref|XP_012697289.1|PREDICTED: cytochrome b561 [Clupea harengus]	7.17461e-125	sp|Q95245|CY561_PIG	2e-78	Cytochrome b561 OS=Sus scrofa GN=CYB561 PE=2 SV=1	KOG1619	2e-70	Cytochrome b							GO:0016021;GO:0030658;GO:0046872;GO:0016491;GO:0055114	integral component of membrane|transport vesicle membrane|metal ion binding|oxidoreductase activity|oxidation-reduction process
comp212631_c0_seq3	28.5	54	3	0.0555556	-4.16993	1.15571e-06	0.000131483	Down	2714	gi|929094320|ref|XP_014057972.1|PREDICTED: NACHT	0	sp|Q7RTR2|NLRC3_HUMAN	8e-42	Protein NLRC3 OS=Homo sapiens GN=NLRC3 PE=2 SV=2	KOG2177	7e-20	Predicted E3 ubiquitin ligase							GO:0005737;GO:0005524;GO:0007249;GO:0043124;GO:0032715;GO:0032088;GO:0032720;GO:0031396;GO:0032496;GO:0042110	cytoplasm|ATP binding|I-kappaB kinase/NF-kappaB signaling|negative regulation of I-kappaB kinase/NF-kappaB signaling|negative regulation of interleukin-6 production|negative regulation of NF-kappaB transcription factor activity|negative regulation of tumor necrosis factor production|regulation of protein ubiquitination|response to lipopolysaccharide|T cell activation
comp212703_c0_seq1	527	121	933	7.71074	2.94687	4.40367e-08	5.00999e-06	Up	3645	gi|831322839|ref|XP_012694364.1|PREDICTED: forkhead box protein J1-B-like [Clupea harengus]	0	sp|F1R8Z9|FXJ1B_DANRE	0		KOG2294	4e-75	Transcription factor of the Forkhead/HNF3 family							GO:0005634;GO:0000981;GO:0043565;GO:0060088;GO:0030154;GO:0042384;GO:0007368;GO:0003146;GO:0001947;GO:0006357;GO:0006351	nucleus|RNA polymerase II transcription factor activity, sequence-specific DNA binding|sequence-specific DNA binding|auditory receptor cell stereocilium organization|cell differentiation|cilium assembly|determination of left/right symmetry|heart jogging|heart looping|regulation of transcription from RNA polymerase II promoter|transcription, DNA-templated
comp212723_c0_seq1	192.5	301	84	0.27907	-1.8413	2.88518e-06	0.000328242	Down	1228
comp212724_c0_seq18	49.5	88	11	0.125	-3	1.52076e-06	0.000173014	Down	2645
comp212753_c0_seq1	99	37	161	4.35135	2.12146	2.7567e-06	0.000313625	Up	1276
comp212764_c0_seq3	13.5	27	0	0	#NAME?	1.71196e-06	0.000194767	Down	489
comp212805_c0_seq1	43.5	77	10	0.12987	-2.94486	2.12042e-06	0.000241236	Down	467
comp212828_c1_seq6	491	786	196	0.249364	-2.00368	1.09201e-06	0.000112983	Down	1270	gi|831278000|ref|XP_012669903.1|PREDICTED: group XIIB secretory phospholipase A2-like protein [Clupea harengus]	3.67687e-32	sp|Q9BX93|PG12B_HUMAN	4e-24	Group XIIB secretory phospholipase A2-like protein OS=Homo sapiens GN=PLA2G12B PE=1 SV=2				ko04014;ko00564;ko00565;ko00590;ko00591;ko00592;ko04270;ko04972;ko04975	Ras signaling pathway|Glycerophospholipid metabolism|Ether lipid metabolism|Arachidonic acid metabolism|Linoleic acid metabolism|alpha-Linolenic acid metabolism|Vascular smooth muscle contraction|Pancreatic secretion|Fat digestion and absorption	9	K01047	PLA2G, SPLA2	secretory phospholipase A2	GO:0005576;GO:0005509;GO:0004623;GO:0042632;GO:0016042;GO:0070328	extracellular region|calcium ion binding|phospholipase A2 activity|cholesterol homeostasis|lipid catabolic process|triglyceride homeostasis
comp212828_c2_seq2	104.5	175	34	0.194286	-2.36375	1.52658e-06	0.000173676	Down	329	gi|831278000|ref|XP_012669903.1|PREDICTED: group XIIB secretory phospholipase A2-like protein [Clupea harengus]	6.69295e-39	sp|Q9BX93|PG12B_HUMAN	6e-28	Group XIIB secretory phospholipase A2-like protein OS=Homo sapiens GN=PLA2G12B PE=1 SV=2				ko04014;ko00564;ko00565;ko00590;ko00591;ko00592;ko04270;ko04972;ko04975	Ras signaling pathway|Glycerophospholipid metabolism|Ether lipid metabolism|Arachidonic acid metabolism|Linoleic acid metabolism|alpha-Linolenic acid metabolism|Vascular smooth muscle contraction|Pancreatic secretion|Fat digestion and absorption	9	K01047	PLA2G, SPLA2	secretory phospholipase A2	GO:0005576;GO:0005509;GO:0004623;GO:0042632;GO:0016042;GO:0070328	extracellular region|calcium ion binding|phospholipase A2 activity|cholesterol homeostasis|lipid catabolic process|triglyceride homeostasis
comp212832_c0_seq10	33.5	67	0	0	#NAME?	3.4992e-08	3.98099e-06	Down	1849	gi|831287296|ref|XP_012675000.1|PREDICTED: palmitoyltransferase ZDHHC15-like [Clupea harengus]	8.41818e-110	sp|Q96MV8|ZDH15_HUMAN	5e-56	Palmitoyltransferase ZDHHC15 OS=Homo sapiens GN=ZDHHC15 PE=2 SV=1	KOG1315	1e-56	Predicted DHHC-type Zn-finger protein							GO:0005783;GO:0070062;GO:0005794;GO:0016021;GO:0016409;GO:0019706;GO:0008270;GO:0018230;GO:0018345;GO:0006612;GO:0016188	endoplasmic reticulum|extracellular exosome|Golgi apparatus|integral component of membrane|palmitoyltransferase activity|protein-cysteine S-palmitoyltransferase activity|zinc ion binding|peptidyl-L-cysteine S-palmitoylation|protein palmitoylation|protein targeting to membrane|synaptic vesicle maturation
comp212848_c2_seq2	11	0	22	Inf	Inf	3.11879e-06	0.00035482	Up	722
comp212848_c7_seq7	39	2	76	38	5.24793	1.35348e-07	1.53984e-05	Up	1922	gi|960139157|ref|NP_001304680.1|si:dkey-260g12.4 [Danio rerio] gi|528503568|ref|XP_005157996.1| PREDICTED: histamine H2 receptor-like isoform X1 [Danio rerio] gi|933744913|gb|ALG92564.1| novopsin-10 [Danio rerio]	3.09351e-68	sp|Q6U736|OPN5_HUMAN	5e-25	Opsin-5 OS=Homo sapiens GN=OPN5 PE=1 SV=3	KOG3656	5e-11	FOG: 7 transmembrane receptor							GO:0016021;GO:0005502;GO:0004930;GO:0009881;GO:0007602;GO:0018298;GO:0007601	integral component of membrane|11-cis retinal binding|G-protein coupled receptor activity|photoreceptor activity|phototransduction|protein-chromophore linkage|visual perception
comp212880_c0_seq1	491	70	912	13.0286	3.70361	2.64561e-09	3.00987e-07	Up	2426	gi|831312254|ref|XP_012688616.1|PREDICTED: solute carrier family 23 member 1-like [Clupea harengus]	0	sp|Q9Z2J0|S23A1_MOUSE	0	Solute carrier family 23 member 1 OS=Mus musculus GN=Slc23a1 PE=1 SV=2	KOG1292	0	Xanthine/uracil transporters							GO:0016324;GO:0009925;GO:0005737;GO:0070062;GO:0016021;GO:0043229;GO:0005886;GO:0033300;GO:0008520;GO:0015229;GO:0015081;GO:0070890;GO:0007420;GO:0070837;GO:0015882;GO:0030324;GO:0009636;GO:0035725;GO:0006814;GO:0070904;GO:0035461	apical plasma membrane|basal plasma membrane|cytoplasm|extracellular exosome|integral component of membrane|intracellular organelle|plasma membrane|dehydroascorbic acid transporter activity|L-ascorbate:sodium symporter activity|L-ascorbic acid transporter activity|sodium ion transmembrane transporter activity|sodium-dependent L-ascorbate transmembrane transporter activity|brain development|dehydr…
comp212887_c0_seq5	17.5	35	0	0	#NAME?	7.29119e-07	8.29506e-05	Down	616
comp212894_c2_seq5	20.5	0	41	Inf	Inf	3.95956e-07	4.50473e-05	Up	3911	gi|808862787|gb|KKF14249.1|N-lysine methyltransferase SETD8 [Larimichthys crocea]	0
comp212898_c1_seq3	25.5	0	51	Inf	Inf	1.4897e-07	1.69481e-05	Up	807
comp212940_c6_seq17	14	0	28	Inf	Inf	1.5297e-06	0.000174032	Up	1974
comp212970_c3_seq2	400.5	90	711	7.9	2.98185	4.79136e-08	5.45105e-06	Up	1144
comp212976_c1_seq5	17.5	35	0	0	#NAME?	7.29119e-07	8.29506e-05	Down	2053	gi|831296668|ref|XP_012680130.1|PREDICTED: protein LBH-like [Clupea harengus]	6.39465e-33	sp|Q53QV2|LBH_HUMAN	7e-11	Protein LBH OS=Homo sapiens GN=LBH PE=1 SV=1										GO:0005737;GO:0005634;GO:0007275;GO:0045893;GO:0030193;GO:0010468;GO:0006351	cytoplasm|nucleus|multicellular organismal development|positive regulation of transcription, DNA-templated|regulation of blood coagulation|regulation of gene expression|transcription, DNA-templated
comp212986_c0_seq2	43.5	6	81	13.5	3.75489	6.29362e-07	7.16015e-05	Up	2227	gi|966641540|gb|KTF76454.1|hypothetical protein cypCar_00015459 [Cyprinus carpio]	3.78684e-135	sp|Q7ZV84|DAAF1_DANRE	1e-133	Dynein assembly factor 1, axonemal OS=Danio rerio GN=dnaaf1 PE=2 SV=2	KOG0531	1e-14	Protein phosphatase 1, regulatory subunit, and related proteins							GO:0005930;GO:0045502;GO:0060271	axoneme|dynein binding|cilium morphogenesis
comp213007_c0_seq1	12	0	24	Inf	Inf	2.44113e-06	0.000277724	Up	1037
comp213020_c6_seq1	341.5	31	652	21.0323	4.39453	3.35499e-10	3.81692e-08	Up	849
comp213034_c0_seq2	59.5	105	14	0.133333	-2.90689	1.2491e-06	0.000142109	Down	2810	gi|966707057|gb|KTG39298.1|hypothetical protein cypCar_00020460 [Cyprinus carpio]	0	sp|Q6ZNI0|GCNT7_HUMAN	2e-132	Beta-1,3-galactosyl-O-glycosyl-glycoprotein beta-1,6-N-acetylglucosaminyltransferase 7 OS=Homo sapiens GN=GCNT7 PE=2 SV=2	KOG0799	3e-119	Branching enzyme							GO:0000139;GO:0016021;GO:0008375;GO:0006486	Golgi membrane|integral component of membrane|acetylglucosaminyltransferase activity|protein glycosylation
comp213034_c1_seq1	22	42	2	0.047619	-4.39232	1.82322e-06	0.000207425	Down	1193
comp213049_c0_seq2	15.5	0	31	Inf	Inf	1.10657e-06	0.000125892	Up	1214
comp213068_c1_seq8	37	2	72	36	5.16993	1.79967e-07	2.04745e-05	Up	1560
comp213090_c0_seq7	68	1	135	135	7.07682	1.252e-09	1.42438e-07	Up	4602	gi|939314175|ref|XP_014262899.1|PREDICTED: uncharacterized protein K02A2.6-like [Maylandia zebra]	0	sp|P0CT40|TF29_SCHPO	2e-77	Transposon Tf2-9 polyprotein OS=Schizosaccharomyces pombe (strain 972 / ATCC 24843) GN=Tf2-9 PE=3 SV=1	KOG0017	1e-143	FOG: Transposon-encoded proteins with TYA, reverse transcriptase, integrase domains in various combinations							GO:0005737;GO:0004190;GO:0003677;GO:0003887;GO:0004519;GO:0046872;GO:0003723;GO:0003964;GO:0015074;GO:0006310	cytoplasm|aspartic-type endopeptidase activity|DNA binding|DNA-directed DNA polymerase activity|endonuclease activity|metal ion binding|RNA binding|RNA-directed DNA polymerase activity|DNA integration|DNA recombination
comp213100_c1_seq1	211.5	415	8	0.0192771	-5.69697	2.17722e-11	2.47699e-09	Down	2089	gi|831306954|ref|XP_012685723.1|PREDICTED: protein FAM173A-like [Clupea harengus]	3.44218e-97	sp|Q5I047|F173B_XENLA	1e-33	Protein FAM173B OS=Xenopus laevis GN=fam173b PE=2 SV=1	KOG4058	2e-32	Uncharacterized conserved protein							GO:0016021	integral component of membrane
comp213149_c5_seq3	110	193	27	0.139896	-2.83757	4.65815e-07	5.2995e-05	Down	818	gi|688540188|ref|XP_009297279.1|PREDICTED: uncharacterized protein LOC103910165 [Danio rerio]	1.06052e-12
comp213159_c0_seq1	50	86	14	0.162791	-2.61891	2.77513e-06	0.000315722	Down	595
comp213256_c0_seq1	1957	878	3036	3.45786	1.78988	2.03875e-06	0.000210936	Up	3563	gi|831325573|ref|XP_012695866.1|PREDICTED: protein O-GlcNAcase [Clupea harengus] gi|831325575|ref|XP_012695867.1| PREDICTED: protein O-GlcNAcase [Clupea harengus]	0	sp|Q9EQQ9|OGA_MOUSE	0		KOG3698	0	Hyaluronoglucosaminidase	ko04931	Insulin resistance	1	K15719	NCOAT, MGEA5	protein O-GlcNAcase / histone acetyltransferase	GO:0005829;GO:0016020;GO:0005739;GO:0005634;GO:0016231;GO:0004402;GO:0007568;GO:0046060;GO:0009100;GO:0006044;GO:0070265;GO:0010616;GO:0060051;GO:0010524;GO:0031343;GO:0051054;GO:0046326;GO:0060124;GO:0032024;GO:0051901;GO:0043243;GO:0045862;GO:0006517;GO:0006612;GO:0048545	cytosol|membrane|mitochondrion|nucleus|beta-N-acetylglucosaminidase activity|histone acetyltransferase activity|aging|dATP metabolic process|glycoprotein metabolic process|N-acetylglucosamine metabolic process|necrotic cell death|negative regulation of cardiac muscle adaptation|negative regulation of protein glycosylation|positive regulation of calcium ion transport into cytosol|positive regulati…
comp213268_c0_seq8	363	644	82	0.127329	-2.97336	5.43985e-08	6.18883e-06	Down	2076	gi|831318593|ref|XP_012692046.1|PREDICTED: retinol dehydrogenase 12-like [Clupea harengus]	0	sp|Q96NR8|RDH12_HUMAN	1e-95	Retinol dehydrogenase 12 OS=Homo sapiens GN=RDH12 PE=1 SV=3	KOG1208	4e-96	Dehydrogenases with different specificities (related to short-chain alcohol dehydrogenases)	ko00830	Retinol metabolism	1	K11153	RDH12	retinol dehydrogenase 12	GO:0005622;GO:0060342;GO:0004745;GO:0045494;GO:0007603;GO:0001523;GO:0042572;GO:0007601	intracellular|photoreceptor inner segment membrane|retinol dehydrogenase activity|photoreceptor cell maintenance|phototransduction, visible light|retinoid metabolic process|retinol metabolic process|visual perception
comp213291_c0_seq1	17	34	0	0	#NAME?	8.08553e-07	9.19878e-05	Down	383	gi|929335632|ref|XP_014042171.1|PREDICTED: sodium-dependent dopamine transporter-like	5.81717e-27	sp|Q01959|SC6A3_HUMAN	5e-23	Sodium-dependent dopamine transporter OS=Homo sapiens GN=SLC6A3 PE=1 SV=1	KOG3659	1e-23	Sodium-neurotransmitter symporter	ko05012;ko05030;ko05031;ko05034;ko04728	Parkinson's disease|Cocaine addiction|Amphetamine addiction|Alcoholism|Dopaminergic synapse	5	K05036	SLC6A3	solute carrier family 6 (neurotransmitter transporter, dopamine) member 3
comp213291_c1_seq4	56	112	0	0	#NAME?	1.15282e-09	1.31154e-07	Down	1912	gi|831312887|ref|XP_012688957.1|PREDICTED: sodium-dependent dopamine transporter [Clupea harengus]	0	sp|P23977|SC6A3_RAT	0	Sodium-dependent dopamine transporter OS=Rattus norvegicus GN=Slc6a3 PE=2 SV=1	KOG3659	0	Sodium-neurotransmitter symporter	ko05012;ko05030;ko05031;ko05034;ko04728	Parkinson's disease|Cocaine addiction|Amphetamine addiction|Alcoholism|Dopaminergic synapse	5	K05036	SLC6A3	solute carrier family 6 (neurotransmitter transporter, dopamine) member 3	GO:0005887;GO:0043005;GO:0005886;GO:0005329;GO:0005330;GO:0008144;GO:0002020;GO:0032403;GO:0051721;GO:0005102;GO:0007568;GO:0072488;GO:0015872;GO:0051583;GO:0051591;GO:0042493;GO:0045471;GO:0010039;GO:0035094;GO:0014070	integral component of plasma membrane|neuron projection|plasma membrane|dopamine transmembrane transporter activity|dopamine:sodium symporter activity|drug binding|protease binding|protein complex binding|protein phosphatase 2A binding|receptor binding|aging|ammonium transmembrane transport|dopamine transport|dopamine uptake involved in synaptic transmission|response to cAMP|response to drug|resp…
comp213295_c0_seq2	24	1	47	47	5.55459	6.32057e-07	7.19081e-05	Up	2059	gi|831297387|ref|XP_012680520.1|PREDICTED: rho GTPase-activating protein 6-like [Clupea harengus]	0	sp|O43182|RHG06_HUMAN	3e-139	Rho GTPase-activating protein 6 OS=Homo sapiens GN=ARHGAP6 PE=1 SV=3	KOG2710	5e-142	Rho GTPase-activating protein							GO:0015629;GO:0005884;GO:0005737;GO:0005829;GO:0005096;GO:0016004;GO:0043274;GO:0005070;GO:0030041;GO:0007202;GO:0048041;GO:0051895;GO:0051497;GO:0010518;GO:0009967;GO:0051056;GO:0007266;GO:0007264	actin cytoskeleton|actin filament|cytoplasm|cytosol|GTPase activator activity|phospholipase activator activity|phospholipase binding|SH3/SH2 adaptor activity|actin filament polymerization|activation of phospholipase C activity|focal adhesion assembly|negative regulation of focal adhesion assembly|negative regulation of stress fiber assembly|positive regulation of phospholipase activity|positive r…
comp213344_c0_seq1	50	96	4	0.0416667	-4.58496	1.1947e-07	1.35919e-05	Down	2356	gi|831293347|ref|XP_012678304.1|PREDICTED: calbindin [Clupea harengus]	5.89766e-174	sp|P04354|CALB1_CHICK	8e-129	Calbindin OS=Gallus gallus GN=CALB1 PE=1 SV=3	KOG0027	7e-123	Calmodulin and related proteins (EF-Hand superfamily)	ko04961	Endocrine and other factor-regulated calcium reabsorption	1	K14757	CALB1, CALB	calbindin D28	GO:0005829;GO:0030425;GO:0070062;GO:0043005;GO:0043025;GO:0005634;GO:0045211;GO:0012506;GO:0005509;GO:0005499;GO:0008270;GO:0006816;GO:0006874;GO:0071310;GO:0051480;GO:0007626;GO:0007616;GO:0072205;GO:0072286;GO:0072221;GO:0035502;GO:0010842;GO:0019233;GO:0007614	cytosol|dendrite|extracellular exosome|neuron projection|neuronal cell body|nucleus|postsynaptic membrane|vesicle membrane|calcium ion binding|vitamin D binding|zinc ion binding|calcium ion transport|cellular calcium ion homeostasis|cellular response to organic substance|cytosolic calcium ion homeostasis|locomotory behavior|long-term memory|metanephric collecting duct development|metanephric conn…
comp213360_c0_seq1	436.5	693	180	0.25974	-1.94486	1.36009e-06	0.00014072	Down	1718	gi|831272211|ref|XP_012673159.1|PREDICTED: olfactomedin-4-like [Clupea harengus]	0	sp|Q07081|OLFM_LITCT	1e-32	Olfactomedin OS=Lithobates catesbeiana PE=1 SV=1	KOG3545	7e-18	Olfactomedin and related extracellular matrix glycoproteins							GO:0005615;GO:0050896;GO:0007608	extracellular space|response to stimulus|sensory perception of smell
comp213372_c0_seq2	182.5	314	51	0.16242	-2.6222	3.82085e-07	4.34692e-05	Down	1673	gi|831293182|ref|XP_012678208.1|PREDICTED: hyaluronidase PH-20-like [Clupea harengus]	0	sp|P38567|HYALP_HUMAN	2e-114	Hyaluronidase PH-20 OS=Homo sapiens GN=SPAM1 PE=1 SV=1				ko00531	Glycosaminoglycan degradation	1	K01197	hya	hyaluronoglucosaminidase
comp213395_c0_seq2	47.5	0	95	Inf	Inf	3.79498e-09	4.31749e-07	Up	3291	gi|961997921|ref|XP_014827900.1|PREDICTED: uncharacterized protein LOC106906943 [Poecilia mexicana]	3.68362e-07
comp213422_c3_seq2	134.5	255	14	0.054902	-4.187	8.51788e-09	9.69065e-07	Down	2293	gi|597747489|ref|XP_007235732.1|PREDICTED: sodium/nucleoside cotransporter 2-like [Astyanax mexicanus]	0	sp|Q9MZT2|S28A1_RABIT	0	Sodium/nucleoside cotransporter 1 OS=Oryctolagus cuniculus GN=SLC28A1 PE=2 SV=1	KOG3747	0	Concentrative Na+-nucleoside cotransporter CNT1/CNT2							GO:0005887;GO:0005415	integral component of plasma membrane|nucleoside:sodium symporter activity
comp213432_c1_seq1	24	0	48	Inf	Inf	1.98624e-07	2.25971e-05	Up	345
comp213511_c0_seq1	496	777	215	0.276705	-1.85358	1.69934e-06	0.00017582	Down	2260	gi|966704245|gb|KTG36486.1|hypothetical protein cypCar_00003193 [Cyprinus carpio]	0	sp|Q5ZJU3|ASNS_CHICK	0	Asparagine synthetase [glutamine-hydrolyzing] OS=Gallus gallus GN=ASNS PE=2 SV=3	KOG0571	0	Asparagine synthase (glutamine-hydrolyzing)	ko00250	Alanine, aspartate and glutamate metabolism	1	K01953	asnB, ASNS	asparagine synthase (glutamine-hydrolysing)	GO:0005829;GO:0004066;GO:0005524;GO:0042803;GO:0006529;GO:0006541;GO:0070981	cytosol|asparagine synthase (glutamine-hydrolyzing) activity|ATP binding|protein homodimerization activity|asparagine biosynthetic process|glutamine metabolic process|L-asparagine biosynthetic process
comp213533_c0_seq1	61	109	13	0.119266	-3.06774	8.84722e-07	0.000100653	Down	1046	gi|641979279|emb|CDQ99869.1|unnamed protein product [Oncorhynchus mykiss]	5.89023e-70
comp213547_c3_seq9	404	155	653	4.2129	2.07481	9.55716e-07	0.00010873	Up	971
comp213585_c1_seq3	98.5	33	164	4.9697	2.31316	1.83897e-06	0.000209217	Up	814
comp213617_c2_seq1	122	45	199	4.42222	2.14477	2.09648e-06	0.000238514	Up	603
comp213645_c0_seq2	336	519	153	0.294798	-1.7622	2.54834e-06	0.000289921	Down	2051	gi|831315227|ref|XP_012690218.1|PREDICTED: asialoglycoprotein receptor 1-like [Clupea harengus]	2.3992e-99	sp|P02706|ASGR1_RAT	2e-33	Asialoglycoprotein receptor 1 OS=Rattus norvegicus GN=Asgr1 PE=1 SV=2	KOG4297	5e-33	C-type lectin	ko04918	Thyroid hormone synthesis	1	K10063	ASGR1	asialoglycoprotein receptor 1
comp213656_c0_seq15	131	240	22	0.0916667	-3.44746	6.84463e-08	7.78702e-06	Down	4334	gi|831327277|ref|XP_012696795.1|PREDICTED: protein FAM117B-like [Clupea harengus]	0	sp|Q6P1L5|F117B_HUMAN	5e-99	Protein FAM117B OS=Homo sapiens GN=FAM117B PE=1 SV=2
comp213670_c1_seq1	51	94	8	0.0851064	-3.55459	5.69349e-07	6.47739e-05	Down	2435	gi|831291531|ref|XP_012677310.1|PREDICTED: ras-like protein family member 11B [Clupea harengus]	2.27777e-76	sp|Q6P0U3|RSLBB_DANRE	6e-66	Ras-like protein family member 11B OS=Danio rerio GN=rasl11b PE=2 SV=1	KOG0395	1e-44	Ras-related GTPase							GO:0005622;GO:0016020;GO:0005525;GO:0048382;GO:0007264	intracellular|membrane|GTP binding|mesendoderm development|small GTPase mediated signal transduction
comp213683_c1_seq1	46	86	6	0.0697674	-3.8413	4.75264e-07	5.407e-05	Down	307
comp213767_c0_seq1	39	2	76	38	5.24793	1.35348e-07	1.53984e-05	Up	1180
comp213771_c2_seq1	12.5	0	25	Inf	Inf	2.16382e-06	0.000246174	Up	2085	gi|528510181|ref|XP_005159690.1|PREDICTED: cytosolic 5-nucleotidase 1A isoform X1 [Danio rerio]	0	sp|Q9BXI3|5NT1A_HUMAN	2e-177	Cytosolic 5'-nucleotidase 1A OS=Homo sapiens GN=NT5C1A PE=2 SV=1				ko00760;ko00230;ko00240	Nicotinate and nicotinamide metabolism|Purine metabolism|Pyrimidine metabolism	3	K01081	E3.1.3.5	5'-nucleotidase	GO:0005829;GO:0008253;GO:0000287;GO:0000166;GO:0046085;GO:0016311;GO:0055086;GO:0009116;GO:0006144;GO:0009128;GO:0006195;GO:0006206;GO:0046135;GO:0044281	cytosol|5'-nucleotidase activity|magnesium ion binding|nucleotide binding|adenosine metabolic process|dephosphorylation|nucleobase-containing small molecule metabolic process|nucleoside metabolic process|purine nucleobase metabolic process|purine nucleoside monophosphate catabolic process|purine nucleotide catabolic process|pyrimidine nucleobase metabolic process|pyrimidine nucleoside catabolic p…
comp213826_c0_seq4	15	1	29	29	4.85798	3.24778e-06	0.000369495	Up	1590	gi|831271208|ref|XP_012684014.1|PREDICTED: endonuclease domain-containing 1 protein-like [Clupea harengus]	3.60501e-133	sp|O94919|ENDD1_HUMAN	4e-29	Endonuclease domain-containing 1 protein OS=Homo sapiens GN=ENDOD1 PE=1 SV=2										GO:0070062;GO:0016020;GO:0004519;GO:0046872;GO:0003676	extracellular exosome|membrane|endonuclease activity|metal ion binding|nucleic acid binding
comp213827_c0_seq1	16.5	0	33	Inf	Inf	8.97308e-07	0.000102085	Up	606
comp213872_c0_seq2	41.5	9	74	8.22222	3.03953	2.01282e-06	0.000228996	Up	1621	gi|831282986|ref|XP_012672647.1|PREDICTED: uncharacterized protein LOC105891057 [Clupea harengus]	2.46756e-81	sp|Q8C0E3|TRI47_MOUSE	7e-11	Tripartite motif-containing protein 47 OS=Mus musculus GN=Trim47 PE=2 SV=2	KOG2177	8e-10	Predicted E3 ubiquitin ligase							GO:0005737;GO:0005634;GO:0008270	cytoplasm|nucleus|zinc ion binding
comp213898_c0_seq1	18.5	35	2	0.0571429	-4.12928	3.25755e-06	0.000370607	Down	719
comp213919_c0_seq13	11	0	22	Inf	Inf	3.11879e-06	0.00035482	Up	1391	gi|542202867|ref|XP_005475334.1|PREDICTED: serine/threonine-protein kinase Nek5 isoform X2 [Oreochromis niloticus]	6.45855e-156	sp|Q6P3R8|NEK5_HUMAN	2e-133	Serine/threonine-protein kinase Nek5 OS=Homo sapiens GN=NEK5 PE=1 SV=1	KOG0589	8e-108	Serine/threonine protein kinase							GO:0005524;GO:0046872;GO:0004674;GO:2001056;GO:0051155;GO:0006468	ATP binding|metal ion binding|protein serine/threonine kinase activity|positive regulation of cysteine-type endopeptidase activity|positive regulation of striated muscle cell differentiation|protein phosphorylation
comp213924_c0_seq1	13	26	0	0	#NAME?	1.92207e-06	0.000218671	Down	674
comp213926_c0_seq1	1175	1793	557	0.310653	-1.68663	2.52982e-06	0.000260982	Down	2726	gi|831323187|ref|XP_012694556.1|PREDICTED: hepatocyte growth factor [Clupea harengus]	0	sp|Q867B7|HGF_CANFA	0	Hepatocyte growth factor OS=Canis familiaris GN=HGF PE=2 SV=1	KOG3627	1e-30	Trypsin	ko04510;ko04014;ko04015;ko04151;ko04060;ko05200;ko05205;ko05211;ko05218;ko05144	Focal adhesion|Ras signaling pathway|Rap1 signaling pathway|PI3K-Akt signaling pathway|Cytokine-cytokine receptor interaction|Pathways in cancer|Proteoglycans in cancer|Renal cell carcinoma|Melanoma|Malaria	10	K05460	HGF	hepatocyte growth factor	GO:0005615;GO:0016020;GO:0042056;GO:0060326;GO:0035729;GO:0048012;GO:0061138;GO:0043154;GO:1901299;GO:0090201;GO:0030335;GO:0008284;GO:2000573;GO:0050731;GO:0014068;GO:0006508;GO:0060665	extracellular space|membrane|chemoattractant activity|cell chemotaxis|cellular response to hepatocyte growth factor stimulus|hepatocyte growth factor receptor signaling pathway|morphogenesis of a branching epithelium|negative regulation of cysteine-type endopeptidase activity involved in apoptotic process|negative regulation of hydrogen peroxide-mediated programmed cell death|negative regulation …
comp213955_c1_seq2	11.5	0	23	Inf	Inf	2.75813e-06	0.000313787	Up	1565
comp213956_c0_seq2	597.5	961	234	0.243496	-2.03803	9.28862e-07	9.61034e-05	Down	2181
comp213992_c0_seq1	111.5	191	32	0.167539	-2.57743	8.52875e-07	9.70302e-05	Down	631
comp213995_c3_seq5	13	26	0	0	#NAME?	1.92207e-06	0.000218671	Down	1154
comp214029_c1_seq1	114	46	182	3.95652	1.98423	3.20487e-06	0.000364613	Up	1233
comp214077_c1_seq1	99.5	0	199	Inf	Inf	9.97656e-12	1.13502e-09	Up	429
comp214077_c3_seq1	175	23	327	14.2174	3.82958	1.13988e-08	1.29682e-06	Up	2097
comp214108_c0_seq1	2279	603	3955	6.55887	2.71345	1.12821e-07	1.28354e-05	Up	3181	gi|213513151|ref|NP_001133645.1|Selenium-binding protein 1 [Salmo salar] gi|209154792|gb|ACI33628.1| Selenium-binding protein 1 [Salmo salar]	0	sp|Q6PHD9|SBP1_DANRE	0	Selenium-binding protein 1 OS=Danio rerio GN=selenbp1 PE=2 SV=1	KOG0918	1e-155	Selenium-binding protein							GO:0005829;GO:0016020;GO:0005634;GO:0008430;GO:0015031	cytosol|membrane|nucleus|selenium binding|protein transport
comp214112_c0_seq4	11223.5	3433	19014	5.5386	2.46952	1.16452e-06	0.000135944	Up	3564	gi|831289070|ref|XP_012675966.1|PREDICTED: protein pelota homolog [Clupea harengus]	0	sp|Q7ZWC4|PELO_DANRE	0	Protein pelota homolog OS=Danio rerio GN=pelo PE=2 SV=1	KOG2869	0	Meiotic cell division protein Pelota/DOM34	ko03015	mRNA surveillance pathway	1	K06965	PELO, DOM34, pelA	protein pelota	GO:0005737;GO:0005634;GO:0004519;GO:0046872;GO:0007049;GO:0051301;GO:0070966;GO:0070481;GO:0071025	cytoplasm|nucleus|endonuclease activity|metal ion binding|cell cycle|cell division|nuclear-transcribed mRNA catabolic process, no-go decay|nuclear-transcribed mRNA catabolic process, non-stop decay|RNA surveillance
comp214165_c3_seq2	718	1115	321	0.287892	-1.7964	1.86729e-06	0.000193197	Down	1646	gi|831275355|ref|XP_012690342.1|PREDICTED: uncharacterized protein LOC105906693 [Clupea harengus]	6.69719e-18
comp214223_c1_seq2	289	508	70	0.137795	-2.8594	1.03248e-07	1.17464e-05	Down	1680
comp214235_c1_seq1	172	270	74	0.274074	-1.86736	2.94329e-06	0.000334854	Down	430
comp214242_c0_seq2	12.5	25	0	0	#NAME?	2.16382e-06	0.000246174	Down	974	gi|528488555|ref|XP_001920787.3|PREDICTED: major histocompatibility complex class I-related gene protein-like isoform X2 [Danio rerio]	8.39844e-38
comp214260_c0_seq12	306	130	482	3.70769	1.89052	1.88506e-06	0.000214461	Up	3422	gi|831281492|ref|XP_012671834.1|PREDICTED: ribonuclease ZC3H12A-like [Clupea harengus]	3.35709e-136	sp|Q5D1E7|ZC12A_MOUSE	3e-49	Ribonuclease ZC3H12A OS=Mus musculus GN=Zc3h12a PE=1 SV=2	KOG3777	6e-48	Uncharacterized conserved protein							GO:0005737;GO:0005654;GO:0005886;GO:0004519;GO:0046872;GO:0001525;GO:0006915;GO:0030154;GO:0071222;GO:0010629;GO:0032715;GO:0032088;GO:0045019;GO:0032720;GO:0010508;GO:0045600;GO:0010628;GO:0010884;GO:2000379	cytoplasm|nucleoplasm|plasma membrane|endonuclease activity|metal ion binding|angiogenesis|apoptotic process|cell differentiation|cellular response to lipopolysaccharide|negative regulation of gene expression|negative regulation of interleukin-6 production|negative regulation of NF-kappaB transcription factor activity|negative regulation of nitric oxide biosynthetic process|negative regulation of…
comp214271_c0_seq2	22.5	0	45	Inf	Inf	2.66121e-07	3.02762e-05	Up	341
comp214276_c0_seq6	25	50	0	0	#NAME?	1.63872e-07	1.86434e-05	Down	2159	gi|831281714|ref|XP_012671953.1|PREDICTED: flavin-containing monooxygenase FMO GS-OX-like 4 [Clupea harengus]	0	sp|Q9SXD5|GSXL3_ARATH	5e-67	Flavin-containing monooxygenase FMO GS-OX-like 3 OS=Arabidopsis thaliana GN=At1g62620 PE=2 SV=2	KOG1399	9e-67	Flavin-containing monooxygenase							GO:0050660;GO:0004499;GO:0050661	flavin adenine dinucleotide binding|N,N-dimethylaniline monooxygenase activity|NADP binding
comp214284_c0_seq8	50.5	98	3	0.0306122	-5.02975	6.14864e-08	6.99521e-06	Down	3610	gi|831327774|ref|XP_012697067.1|PREDICTED: collagen alpha-1(II) chain-like [Clupea harengus]	1.88726e-118	sp|P12107|COBA1_HUMAN	1e-25	Collagen alpha-1(XI) chain OS=Homo sapiens GN=COL11A1 PE=1 SV=4	KOG3544	2e-26	Collagens (type IV and type XIII), and related proteins	ko04974	Protein digestion and absorption	1	K19721	COL5AS	collagen, type V/XI/XXIV/XXVII, alpha	GO:0005592;GO:0005788;GO:0005576;GO:0050840;GO:0005201;GO:0046872;GO:0030674;GO:0001502;GO:0002063;GO:0030574;GO:0030199;GO:0050910;GO:0048704;GO:0035987;GO:0022617;GO:0030198;GO:0042472;GO:0001503;GO:0006029;GO:0007605;GO:0035989;GO:0055010;GO:0007601	collagen type XI trimer|endoplasmic reticulum lumen|extracellular region|extracellular matrix binding|extracellular matrix structural constituent|metal ion binding|protein binding, bridging|cartilage condensation|chondrocyte development|collagen catabolic process|collagen fibril organization|detection of mechanical stimulus involved in sensory perception of sound|embryonic skeletal system morphog…
comp214316_c1_seq1	303	473	133	0.281184	-1.83041	2.23219e-06	0.000253953	Down	1430	gi|831317080|ref|XP_012691210.1|PREDICTED: magnesium transporter NIPA4 [Clupea harengus]	0	sp|Q5R7Q3|NIPA2_PONAB	8e-128	Magnesium transporter NIPA2 OS=Pongo abelii GN=NIPA2 PE=2 SV=1	KOG2922	2e-128	Uncharacterized conserved protein							GO:0005769;GO:0016021;GO:0005886;GO:0015095	early endosome|integral component of membrane|plasma membrane|magnesium ion transmembrane transporter activity
comp214318_c0_seq14	96.5	160	33	0.20625	-2.27753	2.03722e-06	0.000231772	Down	2893	gi|831328309|ref|XP_012697358.1|PREDICTED: urokinase-type plasminogen activator-like	0	sp|Q05589|UROK_BOVIN	1e-99	Urokinase-type plasminogen activator OS=Bos taurus GN=PLAU PE=2 SV=1	KOG3627	5e-61	Trypsin	ko04064;ko05202;ko05205;ko05206;ko04610	NF-kappa B signaling pathway|Transcriptional misregulation in cancers|Proteoglycans in cancer|MicroRNAs in cancer|Complement and coagulation cascades	5	K01348	PLAU	urokinase plasminogen activator	GO:0009986;GO:0070062;GO:0005615;GO:0005925;GO:0004252;GO:0042730;GO:0031639;GO:0033628;GO:0042127;GO:0010469;GO:0014910;GO:2000097;GO:0001666;GO:0014909	cell surface|extracellular exosome|extracellular space|focal adhesion|serine-type endopeptidase activity|fibrinolysis|plasminogen activation|regulation of cell adhesion mediated by integrin|regulation of cell proliferation|regulation of receptor activity|regulation of smooth muscle cell migration|regulation of smooth muscle cell-matrix adhesion|response to hypoxia|smooth muscle cell migration
comp214345_c0_seq3	31.5	63	0	0	#NAME?	4.95829e-08	5.64096e-06	Down	1758	gi|688588169|ref|XP_009290009.1|PREDICTED: uncharacterized protein LOC103908834 [Danio rerio] gi|688588172|ref|XP_009290010.1| PREDICTED: uncharacterized protein LOC103908834 [Danio rerio]	1.01092e-179	sp|P20825|POL2_DROME	2e-83	Retrovirus-related Pol polyprotein from transposon 297 OS=Drosophila melanogaster GN=pol PE=4 SV=1	KOG0017	6e-83	FOG: Transposon-encoded proteins with TYA, reverse transcriptase, integrase domains in various combinations							GO:0004190;GO:0004519;GO:0003676;GO:0003964;GO:0015074	aspartic-type endopeptidase activity|endonuclease activity|nucleic acid binding|RNA-directed DNA polymerase activity|DNA integration
comp214372_c2_seq102	20.5	2	39	19.5	4.2854	2.33489e-06	0.000265636	Up	4468	gi|688582071|ref|XP_009305412.1|PREDICTED: uncharacterized protein LOC101884142 [Danio rerio]	6.62884e-13
comp214374_c1_seq1	1214	1899	529	0.278568	-1.8439	1.60511e-06	0.000165587	Down	1602	gi|831278658|ref|XP_012670268.1|PREDICTED: hepatocyte nuclear factor 4-beta-like [Clupea harengus]	0	sp|P79926|HNF4B_XENLA	4e-150	Hepatocyte nuclear factor 4-beta OS=Xenopus laevis GN=hnf4b PE=2 SV=1	KOG4215	5e-135	Hepatocyte nuclear factor 4 and similar steroid hormone receptors							GO:0005634;GO:0043565;GO:0003707;GO:0003700;GO:0008270;GO:0006351	nucleus|sequence-specific DNA binding|steroid hormone receptor activity|transcription factor activity, sequence-specific DNA binding|zinc ion binding|transcription, DNA-templated
comp214472_c1_seq2	72	128	16	0.125	-3	7.16408e-07	8.15046e-05	Down	549
comp214477_c1_seq1	108.5	31	186	6	2.58496	8.7174e-07	9.91765e-05	Up	1566
comp214482_c0_seq5	18.5	37	0	0	#NAME?	5.9378e-07	6.75534e-05	Down	913
comp214516_c2_seq1	136.5	223	50	0.224215	-2.15704	1.81128e-06	0.000206066	Down	652
comp214516_c4_seq1	12.5	0	25	Inf	Inf	2.16382e-06	0.000246174	Up	397
comp214550_c3_seq1	369	139	599	4.30935	2.10747	9.0879e-07	0.000103392	Up	1144
comp214559_c1_seq1	26.5	0	53	Inf	Inf	1.23313e-07	1.40291e-05	Up	1929
comp214582_c1_seq1	26.5	52	1	0.0192308	-5.70044	4.09608e-07	4.66005e-05	Down	965
comp214597_c0_seq2	101.5	185	18	0.0972973	-3.36146	1.52295e-07	1.73264e-05	Down	2404	gi|642111321|emb|CDQ70806.1|unnamed protein product [Oncorhynchus mykiss]	7.07565e-25	sp|A5PJC7|IGFR1_BOVIN	7e-12	IGF-like family receptor 1 OS=Bos taurus GN=IGFLR1 PE=2 SV=1										GO:0016021;GO:0005886	integral component of membrane|plasma membrane
comp214601_c1_seq46	29.5	59	0	0	#NAME?	7.08911e-08	8.06517e-06	Down	4376	gi|141796373|gb|AAI39611.1|Zgc:162621 protein [Danio rerio]	5.67791e-113	sp|Q9UR07|TF211_SCHPO	7e-20	Transposon Tf2-11 polyprotein OS=Schizosaccharomyces pombe (strain 972 / ATCC 24843) GN=Tf2-11 PE=3 SV=1	KOG0017	2e-30	FOG: Transposon-encoded proteins with TYA, reverse transcriptase, integrase domains in various combinations							GO:0005634;GO:0004190;GO:0003677;GO:0003887;GO:0004519;GO:0046872;GO:0003723;GO:0003964;GO:0015074;GO:0006310	nucleus|aspartic-type endopeptidase activity|DNA binding|DNA-directed DNA polymerase activity|endonuclease activity|metal ion binding|RNA binding|RNA-directed DNA polymerase activity|DNA integration|DNA recombination
comp214620_c1_seq1	96	174	18	0.103448	-3.27302	2.1316e-07	2.42509e-05	Down	1243
comp214691_c3_seq11	7592	12487	2697	0.215985	-2.211	1.42876e-06	0.000147394	Down	3572	gi|831271690|ref|XP_012670466.1|PREDICTED: SEC14-like protein 2 [Clupea harengus]	1.65935e-163	sp|P58875|S14L2_BOVIN	9e-125	SEC14-like protein 2 OS=Bos taurus GN=SEC14L2 PE=1 SV=2	KOG1471	9e-123	Phosphatidylinositol transfer protein SEC14 and related proteins							GO:0005737;GO:0070062;GO:0016021;GO:0005634;GO:0008289;GO:0005215;GO:0006355;GO:0006351	cytoplasm|extracellular exosome|integral component of membrane|nucleus|lipid binding|transporter activity|regulation of transcription, DNA-templated|transcription, DNA-templated
comp214712_c1_seq9	43	85	1	0.0117647	-6.40939	3.06032e-08	3.48168e-06	Down	2224	gi|928072252|ref|XP_013885942.1|PREDICTED: sterile alpha motif domain-containing protein 3-like [Austrofundulus limnaeus]	5.90985e-107
comp214736_c0_seq1	133.5	3	264	88	6.45943	4.15004e-11	4.72144e-09	Up	3187
comp214764_c2_seq6	432	719	145	0.201669	-2.30994	4.43747e-07	4.59116e-05	Down	1650	gi|831307181|ref|XP_012685850.1|PREDICTED: indoleamine 2	0	sp|Q6ZQW0|I23O2_HUMAN	2e-139	Indoleamine 2,3-dioxygenase 2 OS=Homo sapiens GN=IDO2 PE=1 SV=3				ko05143;ko00380	African trypanosomiasis|Tryptophan metabolism	2	K00463	INDO	indoleamine 2,3-dioxygenase
comp214768_c0_seq16	131.5	224	39	0.174107	-2.52195	7.7477e-07	8.81443e-05	Down	3086
comp214779_c1_seq1	129	2	256	128	7	2.07184e-11	2.35709e-09	Up	901	gi|831288399|ref|XP_012675594.1|PREDICTED: microfibril-associated glycoprotein 4-like [Clupea harengus]	2.84045e-103	sp|P55918|MFAP4_BOVIN	8e-65	Microfibril-associated glycoprotein 4 OS=Bos taurus GN=MFAP4 PE=1 SV=2	KOG2579	4e-65	Ficolin and related extracellular proteins							GO:0071953;GO:0070062;GO:0001527;GO:0007155;GO:0071493;GO:0048251;GO:0043206;GO:0010712;GO:0009650	elastic fiber|extracellular exosome|microfibril|cell adhesion|cellular response to UV-B|elastic fiber assembly|extracellular fibril organization|regulation of collagen metabolic process|UV protection
comp214808_c0_seq1	43	83	3	0.0361446	-4.79008	1.57182e-07	1.78823e-05	Down	1554
comp214808_c3_seq2	67	129	5	0.0387597	-4.6893	3.30577e-08	3.76092e-06	Down	2718
comp214820_c2_seq27	24.5	0	49	Inf	Inf	1.80364e-07	2.05197e-05	Up	3094	gi|930773995|ref|XP_005952525.2|PREDICTED: LOW QUALITY PROTEIN: uncharacterized protein LOC102289914 [Haplochromis burtoni]	4.59394e-17
comp214831_c0_seq1	400.5	679	122	0.179676	-2.47653	2.70395e-07	3.07624e-05	Down	3928	gi|831271948|ref|XP_012671741.1|PREDICTED: complement component C6 [Clupea harengus]	0	sp|P61135|CO6_PONPY	0	Complement component C6 OS=Pongo pygmaeus GN=C6 PE=2 SV=1	KOG3539	1e-09	Spondins, extracellular matrix proteins	ko05322;ko05020;ko04610	Systemic lupus erythematosus|Prion diseases|Complement and coagulation cascades	3	K03995	C6	complement component 6	GO:0005576;GO:0005579;GO:0006958;GO:0019835;GO:0045087	extracellular region|membrane attack complex|complement activation, classical pathway|cytolysis|innate immune response
comp214840_c1_seq1	32.5	63	2	0.031746	-4.97728	3.48645e-07	3.96648e-05	Down	557
comp214884_c1_seq2	29	3	55	18.3333	4.1964	1.07434e-06	0.000122226	Up	456
comp214888_c0_seq13	125	18	232	12.8889	3.68806	4.01585e-08	4.56876e-06	Up	2008	gi|831304821|ref|XP_012684567.1|PREDICTED: upstream stimulatory factor 2-like [Clupea harengus]	3.37431e-131	sp|Q15853|USF2_HUMAN	9e-112	Upstream stimulatory factor 2 OS=Homo sapiens GN=USF2 PE=2 SV=1	KOG1318	3e-113	Helix loop helix transcription factor EB							GO:0005654;GO:0005634;GO:0043425;GO:0046982;GO:0042803;GO:0043565;GO:0003705;GO:0003700;GO:0007595;GO:0019086;GO:0055088;GO:0045944;GO:0000432;GO:0000430;GO:0006366	nucleoplasm|nucleus|bHLH transcription factor binding|protein heterodimerization activity|protein homodimerization activity|sequence-specific DNA binding|transcription factor activity, RNA polymerase II distal enhancer sequence-specific binding|transcription factor activity, sequence-specific DNA binding|lactation|late viral transcription|lipid homeostasis|positive regulation of transcription fro…
comp214891_c1_seq3	926.5	418	1435	3.43301	1.77948	1.92738e-06	0.000219275	Up	3052	gi|831320778|ref|XP_012693233.1|PREDICTED: delta(14)-sterol reductase [Clupea harengus] gi|831320780|ref|XP_012693234.1| PREDICTED: delta(14)-sterol reductase [Clupea harengus]	7.6108e-123	sp|O76062|ERG24_HUMAN	5e-100	Delta(14)-sterol reductase OS=Homo sapiens GN=TM7SF2 PE=2 SV=3	KOG1435	5e-93	Sterol reductase/lamin B receptor							GO:0005783;GO:0005789;GO:0030176;GO:0005887;GO:0043235;GO:0050613;GO:0016627;GO:0006695;GO:0044281	endoplasmic reticulum|endoplasmic reticulum membrane|integral component of endoplasmic reticulum membrane|integral component of plasma membrane|receptor complex|delta14-sterol reductase activity|oxidoreductase activity, acting on the CH-CH group of donors|cholesterol biosynthetic process|small molecule metabolic process
comp214896_c0_seq2	43.5	81	6	0.0740741	-3.75489	6.29362e-07	7.16015e-05	Down	2834	gi|939300323|ref|XP_014267856.1|PREDICTED: uncharacterized protein LOC106676219 [Maylandia zebra] gi|939300325|ref|XP_014267857.1| PREDICTED: uncharacterized protein LOC106676219 [Maylandia zebra]	0
comp214928_c1_seq1	18.5	35	2	0.0571429	-4.12928	3.25755e-06	0.000370607	Down	740
comp214928_c4_seq1	28.5	53	4	0.0754717	-3.72792	1.84055e-06	0.000209396	Down	776
comp214938_c2_seq6	15	0	30	Inf	Inf	1.23055e-06	0.000139997	Up	1561	gi|831327565|ref|XP_012696954.1|PREDICTED: complement C1q-like protein 2 [Clupea harengus]	2.57302e-39
comp214951_c0_seq4	670	268	1072	4	2	1.02178e-06	0.000116246	Up	3878	gi|831278901|ref|XP_012670398.1|PREDICTED: protein FAM214A [Clupea harengus]	8.78265e-155	sp|Q1LV22|F214A_DANRE	2e-124	Protein FAM214A OS=Danio rerio GN=fam214a PE=2 SV=2	KOG2306	7e-106	Uncharacterized conserved protein
comp214974_c3_seq1	40	0	80	Inf	Inf	1.19324e-08	1.35753e-06	Up	312
comp214979_c1_seq1	14.5	0	29	Inf	Inf	1.37055e-06	0.000155925	Up	550	gi|831324758|ref|XP_012695417.1|PREDICTED: syncoilin [Clupea harengus]	4.29229e-81	sp|Q9EPM5|SYNCI_MOUSE	2e-17	Syncoilin OS=Mus musculus GN=Sync PE=1 SV=1										GO:0005737;GO:0005829;GO:0005882;GO:0031594;GO:0048471;GO:0042383;GO:0030018;GO:0005198;GO:0045103	cytoplasm|cytosol|intermediate filament|neuromuscular junction|perinuclear region of cytoplasm|sarcolemma|Z disc|structural molecule activity|intermediate filament-based process
comp215087_c0_seq1	20.5	1	40	40	5.32193	1.17911e-06	0.000134145	Up	2192	gi|657579869|ref|XP_008293872.1|PREDICTED: uncharacterized protein LOC103367573 [Stegastes partitus]	3.435e-38	sp|Q9BVI0|PHF20_HUMAN	2e-07	PHD finger protein 20 OS=Homo sapiens GN=PHF20 PE=1 SV=2	KOG1844	4e-08	PHD Zn-finger proteins							GO:0005737;GO:0000123;GO:0071339;GO:0031965;GO:0005654;GO:0003677;GO:0008270;GO:0006325;GO:0043984;GO:0043981;GO:0043982;GO:0006355;GO:0006351	cytoplasm|histone acetyltransferase complex|MLL1 complex|nuclear membrane|nucleoplasm|DNA binding|zinc ion binding|chromatin organization|histone H4-K16 acetylation|histone H4-K5 acetylation|histone H4-K8 acetylation|regulation of transcription, DNA-templated|transcription, DNA-templated
comp215089_c4_seq2	270.5	441	100	0.226757	-2.14078	1.0125e-06	0.00011519	Down	1561	gi|742219914|ref|XP_010898920.1|PREDICTED: interferon-induced protein 44 isoform X2 [Esox lucius] gi|742219918|ref|XP_010898921.1| PREDICTED: interferon-induced protein 44 isoform X2 [Esox lucius]	4.03023e-89	sp|Q8TCB0|IFI44_HUMAN	9e-40	Interferon-induced protein 44 OS=Homo sapiens GN=IFI44 PE=2 SV=2										GO:0005737;GO:0009615	cytoplasm|response to virus
comp215089_c5_seq2	199.5	86	313	3.63953	1.86375	2.66121e-06	0.000302761	Up	395
comp215116_c0_seq2	21.5	1	42	42	5.39232	9.84917e-07	0.000112052	Up	2387	gi|966636715|gb|KTF71819.1|hypothetical protein cypCar_00048052 [Cyprinus carpio] gi|966704355|gb|KTG36596.1| hypothetical protein cypCar_00037521 [Cyprinus carpio]	3.80275e-41
comp215157_c4_seq1	2279	3684	874	0.237242	-2.07557	9.19488e-07	0.00010734	Down	1894
comp215236_c0_seq1	11.5	0	23	Inf	Inf	2.75813e-06	0.000313787	Up	582
comp215260_c0_seq1	15	0	30	Inf	Inf	1.23055e-06	0.000139997	Up	519
comp215260_c1_seq2	356.5	112	601	5.36607	2.42387	3.48381e-07	3.96347e-05	Up	3177	gi|831297273|ref|XP_012680462.1|PREDICTED: butyrophilin-like protein 8 [Clupea harengus]	5.67813e-96	sp|Q5ZPR3|CD276_HUMAN	1e-13	CD276 antigen OS=Homo sapiens GN=CD276 PE=1 SV=1				ko04514	Cell adhesion molecules (CAMs)	1	K06746	B7H3, CD276	immune costimulatory protein B7-H3	GO:0009897;GO:0070062;GO:0016021;GO:0005102;GO:0008283;GO:0006955;GO:0050728;GO:0045077;GO:0045085;GO:0042130;GO:0030501;GO:0045078;GO:1900042;GO:0045669;GO:0042102;GO:0050776;GO:0042110	external side of plasma membrane|extracellular exosome|integral component of membrane|receptor binding|cell proliferation|immune response|negative regulation of inflammatory response|negative regulation of interferon-gamma biosynthetic process|negative regulation of interleukin-2 biosynthetic process|negative regulation of T cell proliferation|positive regulation of bone mineralization|positive r…
comp215269_c0_seq2	456	200	712	3.56	1.83188	1.85805e-06	0.000211387	Up	3002	gi|831288026|ref|XP_012675393.1|PREDICTED: protein shisa-5 isoform X2 [Clupea harengus]	9.6085e-70	sp|Q96DD7|SHSA4_HUMAN	3e-07	Protein shisa-4 OS=Homo sapiens GN=SHISA4 PE=2 SV=3				ko04115	p53 signaling pathway	1	K10135	SCOTIN	scotin	GO:0016021	integral component of membrane
comp215275_c0_seq1	13.5	27	0	0	#NAME?	1.71196e-06	0.000194767	Down	372
comp215281_c0_seq1	11	0	22	Inf	Inf	3.11879e-06	0.00035482	Up	989
comp215312_c3_seq3	156.5	62	251	4.04839	2.01735	2.21943e-06	0.0002525	Up	2216	gi|831315337|ref|XP_012690278.1|PREDICTED: uncharacterized protein LOC105906642 [Clupea harengus] gi|831315339|ref|XP_012690279.1| PREDICTED: uncharacterized protein LOC105906642 [Clupea harengus]	3.27112e-99
comp215328_c3_seq7	85.5	19	152	8	3	5.07127e-07	5.7695e-05	Up	2781	gi|831273617|ref|XP_012680736.1|PREDICTED: uncharacterized protein LOC105898259	3.30672e-38							ko04514;ko05169	Cell adhesion molecules (CAMs)|Epstein-Barr virus infection	2	K06492	CD58, LFA3	CD58 antigen
comp215343_c2_seq1	896.5	1383	410	0.296457	-1.75411	2.07721e-06	0.000214916	Down	4355	gi|831314221|ref|XP_012689669.1|PREDICTED: chondroitin sulfate N-acetylgalactosaminyltransferase 2 [Clupea harengus] gi|831314223|ref|XP_012689670.1| PREDICTED: chondroitin sulfate N-acetylgalactosaminyltransferase 2 [Clupea harengus]	0	sp|Q8N6G5|CGAT2_HUMAN	0	Chondroitin sulfate N-acetylgalactosaminyltransferase 2 OS=Homo sapiens GN=CSGALNACT2 PE=2 SV=1	KOG3588	1e-114	Chondroitin synthase 1	ko00532	Glycosaminoglycan biosynthesis - chondroitin sulfate / dermatan sulfate	1	K00746	CSGALNACT1_2	chondroitin sulfate N-acetylgalactosaminyltransferase 1/2
comp215384_c0_seq1	19	0	38	Inf	Inf	5.36201e-07	6.10027e-05	Up	1249
comp215412_c1_seq1	31	0	62	Inf	Inf	5.41718e-08	6.16304e-06	Up	383
comp215432_c1_seq2	36	70	2	0.0285714	-5.12928	2.07945e-07	2.36576e-05	Down	1891
comp215444_c1_seq5	67.5	22	113	5.13636	2.36075	2.76631e-06	0.000314718	Up	3992	gi|929263546|ref|XP_014008269.1|PREDICTED: putative interleukin-17 receptor E-like [Salmo salar]	5.78822e-143	sp|Q6ZVW7|I17EL_HUMAN	3e-58	Putative interleukin-17 receptor E-like OS=Homo sapiens GN=IL17REL PE=2 SV=2
comp215465_c0_seq1	235	67	403	6.01493	2.58855	3.08978e-07	3.51519e-05	Up	1420	gi|831298639|ref|XP_012681196.1|PREDICTED: heme oxygenase 1 [Clupea harengus]	1.69869e-19							ko00860;ko04978	Porphyrin and chlorophyll metabolism|Mineral absorption	2	K00510	HMOX, hmuO, ho	heme oxygenase (biliverdin-producing)
comp215503_c1_seq1	229.5	393	66	0.167939	-2.57399	3.31652e-07	3.77315e-05	Down	721	gi|831315435|ref|XP_012690329.1|PREDICTED: neutral alpha-glucosidase AB-like isoform X2 [Clupea harengus]	2.19505e-166	sp|Q4R4N7|GANAB_MACFA	4e-138	Neutral alpha-glucosidase AB OS=Macaca fascicularis GN=GANAB PE=2 SV=1	KOG1066	2e-138	Glucosidase II catalytic (alpha) subunit and related enzymes, glycosyl hydrolase family 31	ko04141;ko00510	Protein processing in endoplasmic reticulum|N-Glycan biosynthesis	2	K05546	GANAB	alpha 1,3-glucosidase	GO:0005783;GO:0005794;GO:0042470;GO:0030246;GO:0033919;GO:0005975	endoplasmic reticulum|Golgi apparatus|melanosome|carbohydrate binding|glucan 1,3-alpha-glucosidase activity|carbohydrate metabolic process
comp215503_c2_seq1	888.5	1496	281	0.187834	-2.41247	2.55402e-07	2.64248e-05	Down	1826	gi|831315435|ref|XP_012690329.1|PREDICTED: neutral alpha-glucosidase AB-like isoform X2 [Clupea harengus]	2.05134e-163	sp|Q4R4N7|GANAB_MACFA	7e-104	Neutral alpha-glucosidase AB OS=Macaca fascicularis GN=GANAB PE=2 SV=1	KOG1066	7e-104	Glucosidase II catalytic (alpha) subunit and related enzymes, glycosyl hydrolase family 31	ko04141;ko00510	Protein processing in endoplasmic reticulum|N-Glycan biosynthesis	2	K05546	GANAB	alpha 1,3-glucosidase	GO:0005783;GO:0005794;GO:0042470;GO:0030246;GO:0033919;GO:0005975	endoplasmic reticulum|Golgi apparatus|melanosome|carbohydrate binding|glucan 1,3-alpha-glucosidase activity|carbohydrate metabolic process
comp215516_c1_seq1	12.5	25	0	0	#NAME?	2.16382e-06	0.000246174	Down	310
comp215523_c3_seq8	425	821	29	0.0353228	-4.82326	4.15937e-11	4.30343e-09	Down	1079
comp215532_c0_seq1	31.5	60	3	0.05	-4.32193	7.49216e-07	8.52371e-05	Down	453
comp215532_c3_seq1	55.5	107	4	0.0373832	-4.74147	6.37569e-08	7.25352e-06	Down	1087
comp215532_c4_seq1	49.5	99	0	0	#NAME?	2.83973e-09	3.23072e-07	Down	665
comp215559_c0_seq1	15	29	1	0.0344828	-4.85798	3.24778e-06	0.000369495	Down	1025	gi|831316708|ref|XP_012691007.1|PREDICTED: PR domain zinc finger protein 1-like [Clupea harengus]	8.38356e-65	sp|O75626|PRDM1_HUMAN	1e-28	PR domain zinc finger protein 1 OS=Homo sapiens GN=PRDM1 PE=1 SV=2	KOG2461	3e-29	Transcription factor BLIMP-1/PRDI-BF1, contains C2H2-type Zn-finger and SET domains
comp215565_c2_seq36	144.5	52	237	4.55769	2.1883	1.58279e-06	0.000180072	Up	1906	gi|742120713|ref|XP_010875150.1|PREDICTED: UPF0586 protein C9orf41 homolog isoform X1 [Esox lucius]	0	sp|Q80UY1|CARME_MOUSE	3e-177		KOG2798	1e-173	Putative trehalase	ko00340	Histidine metabolism	1	K19787	CARNMT1	carnosine N-methyltransferase	GO:0005829;GO:0005634;GO:0030735;GO:0035498	cytosol|nucleus|carnosine N-methyltransferase activity|carnosine metabolic process
comp215573_c1_seq4	48.5	91	6	0.0659341	-3.92283	3.60637e-07	4.10291e-05	Down	964
comp215653_c0_seq2	695.5	165	1226	7.4303	2.89342	4.75617e-08	5.41102e-06	Up	3528	gi|831308673|ref|XP_012686656.1|PREDICTED: prostaglandin E2 receptor EP1 subtype-like [Clupea harengus]	0	sp|Q28905|PF2R_SHEEP	4e-75	Prostaglandin F2-alpha receptor OS=Ovis aries GN=PTGFR PE=2 SV=1	KOG3656	9e-74	FOG: 7 transmembrane receptor	ko04020;ko04080;ko05200	Calcium signaling pathway|Neuroactive ligand-receptor interaction|Pathways in cancer	3	K04258	PTGER1	prostaglandin E receptor 1	GO:0005737;GO:0005576;GO:0016021;GO:0005886;GO:0004958;GO:0035584;GO:0071799;GO:0043066;GO:0008284;GO:0010628;GO:0032355;GO:0032496	cytoplasm|extracellular region|integral component of membrane|plasma membrane|prostaglandin F receptor activity|calcium-mediated signaling using intracellular calcium source|cellular response to prostaglandin D stimulus|negative regulation of apoptotic process|positive regulation of cell proliferation|positive regulation of gene expression|response to estradiol|response to lipopolysaccharide
comp215667_c2_seq1	392.5	620	165	0.266129	-1.9098	1.57513e-06	0.0001792	Down	325
comp215669_c0_seq5	23	44	2	0.0454545	-4.45943	1.54804e-06	0.000176118	Down	979	gi|966638230|gb|KTF73334.1|hypothetical protein cypCar_00045542 [Cyprinus carpio]	5.10302e-22
comp215698_c1_seq2	775.5	348	1203	3.4569	1.78948	1.89051e-06	0.000215081	Up	3293	gi|831294600|ref|XP_012678997.1|PREDICTED: mitochondrial 10-formyltetrahydrofolate dehydrogenase isoform X1 [Clupea harengus]	0	sp|Q3SY69|AL1L2_HUMAN	0	Mitochondrial 10-formyltetrahydrofolate dehydrogenase OS=Homo sapiens GN=ALDH1L2 PE=1 SV=2	KOG2452	0	Formyltetrahydrofolate dehydrogenase	ko00670	One carbon pool by folate	1	K00289	E1.5.1.6, FTHFD	formyltetrahydrofolate dehydrogenase	GO:0070062;GO:0005739;GO:0004029;GO:0016155;GO:0016742;GO:0008168;GO:0009258;GO:0009058;GO:0006730	extracellular exosome|mitochondrion|aldehyde dehydrogenase (NAD) activity|formyltetrahydrofolate dehydrogenase activity|hydroxymethyl-, formyl- and related transferase activity|methyltransferase activity|10-formyltetrahydrofolate catabolic process|biosynthetic process|one-carbon metabolic process
[truncated: 1,217 more rows]
